# Supplementary material for: catena-Poly[bis(1,3-benzo­thia­zol-3-ium) [[di­chlorido­anti­monate(III)]-di-μ-chlorido-μ-oxido-[chlorido­anti­monate(III)]-μ-chlorido]]
Source: Acta Crystallogr E Crystallogr Commun. 2016 Jan 20;72(Pt 2):212–4. doi: 10.1107/S2056989016000785 (PMC4770971; doi:10.1107/S2056989016000785)
Supplement: Supplementary file 1 [file e-72-00212-sup1.cif]

##############################################################################
#                                                                            #
# This CIF contains the data in a paper accepted for publication in          #
# Acta Crystallographica Section E. It conforms to the requirements of       #
# Notes for Authors for Acta Crystallographica Section E, and has been       #
# peer reviewed under the auspices of the IUCr Commission on Journals.       #
#                                                                            #
# Full details of the Crystallographic Information File format               #
# are given in the paper "The Crystallographic Information File (CIF):       #
# a New Standard Archive File for Crystallography" by S. R. Hall, F. H.      #
# Allen and I. D. Brown [Acta Cryst. (1991), A47, 655-685].                  #
#                                                                            #
# The current version of the core CIF dictionary is obtainable from          #
# ftp://ftp.iucr.org/pub/cif_core.dic.                                       #
#                                                                            #
# Software is freely available for graphical display of the structure(s)     #
# in this CIF. For information consult the CIF software page                 #
# http://www.iucr.org/resources/cif/software.                                #
#                                                                            #
# This file may be used for bona fide research purposes within the           #
# scientific community so long as proper attribution is given to the journal # 
# article from which it was obtained.                                        #
#                                                                            #
##############################################################################
data_I
_database_code_depnum_ccdc_archive 'CCDC 1447413'
_audit_creation_method     'WinGX routine CIF_UPDATE'
_audit_conform_dict_name     cif_core.dic
_audit_conform_dict_version     2.3
_journal_date_recd_electronic     2015-12-31
_journal_date_accepted     2016-01-14
_journal_name_full     'Acta Crystallographica, Section E'
_journal_year     2016
_journal_volume     72
_journal_issue      2
_journal_page_first     212
_journal_page_last     214
_journal_paper_category     GM
_journal_paper_doi     10.1107/S2056989016000785
_journal_coeditor_code     HG5468
_publ_contact_author_name     'Sofiane, Bouacida '
_publ_contact_author_address
;
D\'epartement Sciences de la mati\`ere,
Facult\'e des sciences exactes et
sciences de la nature et de la vie,
Universit\'e Oum El Bouaghi,
Algeria
;
_publ_contact_author_email     Bouacida_Sofiane@yahoo.fr
_publ_contact_author_fax     '00 (213) 31 81 88 16'
_publ_contact_author_phone     '00 (213) 774 45 27 14'
_publ_section_title
;\
<i>catena</i>-Poly[1,3-benzothiazol-3-ium
[[dichloridoantimonate(III)]-di-\m-chlorido-\m-oxido-[chloridoantimonate(III)\
]-\m-chlorido]]
;
loop_
    _publ_author_name
    _publ_author_footnote
    _publ_author_address
    'Chebout, Oussama'
;
;
;\
Unit\'e de Recherche de Chimie de l'Environnement \
et Mol\'eculaire Structurale,
CHEMS, Universit\'e Fr\`eres Montouri Constantine
25000
Algeria
;
    'Boudraa, Mhamed'
;
;
;\
Unit\'e de Recherche de Chimie de l'Environnement \
et Mol\'eculaire Structurale,
CHEMS, Universit\'e Fr\`eres Montouri Constantine
25000
Algeria
;
    'Bouacida, Sofiane' .
;\
Unit\'e de Recherche de Chimie de l'Environnement \
et Mol\'eculaire Structurale,
CHEMS, Universit\'e Fr\`eres Montouri Constantine
25000
Algeria
D\'epartement Sciences de la Mati\`ere,
Facult\'e des Sciences Exactes et \
Sciences de la Nature et de la Vie,
Universit\'e Oum El Bouaghi,
Algeria
;
    'Merazig, Hocine'
;
;
;\
Unit\'e de Recherche de Chimie de l'Environnement \
et Mol\'eculaire Structurale,
CHEMS, Universit\'e Fr\`eres Montouri Constantine
25000
Algeria
;
    'Boudaren, Chaouki '
;
;
;\
Unit\'e de Recherche de Chimie de l'Environnement \
et Mol\'eculaire Structurale,
CHEMS, Universit\'e Fr\`eres Montouri Constantine
25000
Algeria
;
_publ_section_synopsis
;
In the crystal, alternating layers and chains of the organic cations and
inorganic anions are connected through an extensive three-dimensional network
of N---H...Cl and C---H...Cl hydrogen bonds.\p--\p stacking interactions link
the molecules within the layers and also link the layers together and
reinforce the cohesion of the ionic structure.
;
_chemical_name_systematic
;\
<i>catena</i>-Poly[1,3-benzothiazol-3-ium
[[dichloridoantimonate(III)]-di-\m-chlorido-\m-oxido-\
[chloridoantimonate(III)]-\m-chlorido]]
;
_chemical_formula_moiety     '2(C7 H6 N S +), Cl6 O Sb2 2-'
_chemical_formula_sum     'C14 H12 Cl6 N2 O S2 Sb2'
_chemical_formula_iupac     '(C7 H6 N S)2 [Sb2 Cl6 O]'
_chemical_formula_weight     744.58
_symmetry_cell_setting     monoclinic
_symmetry_space_group_name_H-M     'P 21/c'
_symmetry_space_group_name_Hall     '-P 2ybc'
loop_
    _symmetry_equiv_pos_as_xyz
    'x, y, z'
    '-x, y+1/2, -z+1/2'
    '-x, -y, -z'
    'x, -y-1/2, z-1/2'
_cell_length_a     10.2826(2)
_cell_length_b     16.2448(3)
_cell_length_c     14.9849(3)
_cell_angle_alpha     90
_cell_angle_beta     111.6740(10)
_cell_angle_gamma     90
_cell_volume     2326.09(8)
_cell_formula_units_Z     4
_cell_measurement_reflns_used     8790
_cell_measurement_theta_min     2.47
_cell_measurement_theta_max     27.48
_cell_measurement_temperature     295(2)
_exptl_crystal_description     block
_exptl_crystal_colour     colorless
_exptl_crystal_size_max     0.17
_exptl_crystal_size_mid     0.13
_exptl_crystal_size_min     0.11
_exptl_crystal_density_diffrn     2.126
_exptl_crystal_density_method     'not measured'
_exptl_crystal_F_000     1416
_exptl_absorpt_coefficient_mu     3.201
_exptl_absorpt_correction_type     multi-scan
_exptl_absorpt_process_details
;
(SADABS; Sheldrick, 2002)
;
_exptl_absorpt_correction_T_min     0.6304
_exptl_absorpt_correction_T_max     0.7456
_exptl_special_details
;
;
_diffrn_ambient_temperature     295(2)
_diffrn_radiation_type     'MoK\a'
_diffrn_radiation_wavelength     0.71073
_diffrn_radiation_source     'sealed tube'
_diffrn_radiation_monochromator     'graphite'
_diffrn_measurement_device_type     'Bruker APEXII CCD'
_diffrn_measurement_method     '\f and \w scans'
_diffrn_reflns_number     20349
_diffrn_reflns_av_R_equivalents     0.0259
_diffrn_reflns_theta_min     2.9
_diffrn_reflns_theta_max     27.54
_diffrn_reflns_theta_full     27.54
_diffrn_measured_fraction_theta_max     0.996
_diffrn_measured_fraction_theta_full     0.996
_diffrn_reflns_limit_h_min     -11
_diffrn_reflns_limit_h_max     13
_diffrn_reflns_limit_k_min     -19
_diffrn_reflns_limit_k_max     21
_diffrn_reflns_limit_l_min     -19
_diffrn_reflns_limit_l_max     18
_refine_special_details
;
 Refinement of F^2^ against ALL reflections.  The weighted R-factor wR and
 goodness of fit S are based on F^2^, conventional R-factors R are based
 on F, with F set to zero for negative F^2^. The threshold expression of
 F^2^ > 2sigma(F^2^) is used only for calculating R-factors(gt) etc. and is
 not relevant to the choice of reflections for refinement.  R-factors based
 on F^2^ are statistically about twice as large as those based on F, and R-
 factors based on ALL data will be even larger.
;
_reflns_number_total     5344
_reflns_number_gt     4627
_reflns_threshold_expression     >2sigma(I)
_refine_ls_structure_factor_coef     Fsqd
_refine_ls_matrix_type     full
_refine_ls_R_factor_all     0.0284
_refine_ls_R_factor_gt     0.0217
_refine_ls_wR_factor_gt     0.0466
_refine_ls_wR_factor_ref     0.0495
_refine_ls_goodness_of_fit_ref     1.022
_refine_ls_restrained_S_all     1.022
_refine_ls_number_reflns     5344
_refine_ls_number_parameters     244
_refine_ls_number_restraints     0
_refine_ls_hydrogen_treatment     constr
_refine_ls_weighting_scheme     calc
_refine_ls_weighting_details
         'calc w=1/[\s^2^(Fo^2^)+(0.0186P)^2^+1.5448P] where P=(Fo^2^+2Fc^2^)/3'
_atom_sites_solution_hydrogens     geom
_atom_sites_solution_primary     direct
_atom_sites_solution_secondary     difmap
_refine_ls_shift/su_max     0.001
_refine_ls_shift/su_mean     0
_refine_diff_density_max     0.54
_refine_diff_density_min     -0.768
_refine_ls_extinction_method     none
loop_
    _atom_type_symbol
    _atom_type_description
    _atom_type_scat_dispersion_real
    _atom_type_scat_dispersion_imag
    _atom_type_scat_source
    C C 0.0033 0.0016 'International Tables Vol C Tables 4.2.6.8 and 6.1.1.4'
    H H 0 0 'International Tables Vol C Tables 4.2.6.8 and 6.1.1.4'
    Cl Cl 0.1484 0.1585 'International Tables Vol C Tables 4.2.6.8 and 6.1.1.4'
    N N 0.0061 0.0033 'International Tables Vol C Tables 4.2.6.8 and 6.1.1.4'
    O O 0.0106 0.006 'International Tables Vol C Tables 4.2.6.8 and 6.1.1.4'
    S S 0.1246 0.1234 'International Tables Vol C Tables 4.2.6.8 and 6.1.1.4'
    Sb Sb -0.5866 1.5461 'International Tables Vol C Tables 4.2.6.8 and 6.1.1.4'
_computing_data_collection
;
APEX2 (Bruker, 2011)
;
_computing_cell_refinement
;
SAINT (Bruker, 2011)
;
_computing_data_reduction
;
SAINT (Bruker, 2011)
;
_computing_structure_solution
;
SIR2002 (Burla <i>et al.</i>,  2005)
;
_computing_structure_refinement
;
SHELXL97 (Sheldrick, 2008)
;
_computing_molecular_graphics
;
ORTEP-3 for Windows (Farrugia, 2012) and
DIAMOND (Brandenburg & Berndt, 2001)
;
_computing_publication_material
;
WinGX (Farrugia, 2012)
;
loop_
    _atom_site_type_symbol
    _atom_site_label
    _atom_site_fract_x
    _atom_site_fract_y
    _atom_site_fract_z
    _atom_site_U_iso_or_equiv
    _atom_site_adp_type
    _atom_site_calc_flag
    _atom_site_refinement_flags
    _atom_site_occupancy
    _atom_site_symmetry_multiplicity
    _atom_site_disorder_assembly
    _atom_site_disorder_group
    S S1 0.36748(12) 0.17148(5) 0.98344(7) 0.0662(3) Uani d . 1 1 . .
    N N1 0.1904(3) 0.05865(18) 0.94373(19) 0.0539(7) Uani d . 1 1 . .
    H H1N 0.114 0.0319 0.9156 0.065 Uiso d R 1 1 . .
    C C1 0.2113(4) 0.1303(2) 0.9189(2) 0.0653(10) Uani d . 1 1 . .
    H H1 0.1448 0.1582 0.8683 0.078 Uiso calc R 1 1 . .
    C C2 0.4125(3) 0.08232(16) 1.05140(19) 0.0386(6) Uani d . 1 1 . .
    C C3 0.5374(3) 0.0621(2) 1.1261(2) 0.0509(8) Uani d . 1 1 . .
    H H3 0.612 0.0988 1.147 0.061 Uiso calc R 1 1 . .
    C C4 0.5459(3) -0.0141(2) 1.1676(2) 0.0528(8) Uani d . 1 1 . .
    H H4 0.6282 -0.0293 1.2172 0.063 Uiso calc R 1 1 . .
    C C5 0.4350(4) -0.0684(2) 1.1374(2) 0.0516(8) Uani d . 1 1 . .
    H H5 0.4439 -0.1191 1.1678 0.062 Uiso calc R 1 1 . .
    C C6 0.3131(3) -0.04978(18) 1.0645(2) 0.0474(7) Uani d . 1 1 . .
    H H6 0.2391 -0.087 1.0443 0.057 Uiso calc R 1 1 . .
    C C7 0.3030(3) 0.02653(17) 1.02135(19) 0.0372(6) Uani d . 1 1 . .
    S S2 0.52690(8) 0.11063(4) 0.59703(6) 0.04448(17) Uani d . 1 1 . .
    N N2 0.7036(2) 0.00265(15) 0.68158(18) 0.0436(6) Uani d . 1 1 . .
    H H2N 0.7828 -0.0203 0.7127 0.052 Uiso d R 1 1 . .
    C C8 0.6923(3) 0.07956(18) 0.6561(2) 0.0465(7) Uani d . 1 1 . .
    H H8 0.769 0.1143 0.6695 0.056 Uiso calc R 1 1 . .
    C C9 0.4653(3) 0.01241(16) 0.60657(18) 0.0339(6) Uani d . 1 1 . .
    C C10 0.3292(3) -0.01737(19) 0.5748(2) 0.0431(7) Uani d . 1 1 . .
    H H10 0.2533 0.0166 0.5433 0.052 Uiso calc R 1 1 . .
    C C11 0.3111(3) -0.0985(2) 0.5917(2) 0.0501(7) Uani d . 1 1 . .
    H H11 0.2208 -0.1199 0.5712 0.06 Uiso calc R 1 1 . .
    C C12 0.4237(3) -0.15006(19) 0.6385(2) 0.0530(8) Uani d . 1 1 . .
    H H12 0.4069 -0.205 0.6482 0.064 Uiso calc R 1 1 . .
    C C13 0.5579(3) -0.12215(18) 0.6705(2) 0.0481(7) Uani d . 1 1 . .
    H H13 0.6331 -0.1567 0.7016 0.058 Uiso calc R 1 1 . .
    C C14 0.5770(3) -0.03964(16) 0.65440(19) 0.0359(6) Uani d . 1 1 . .
    Sb Sb1 -0.067085(18) 0.323213(10) 0.767483(12) 0.03143(5) Uani d . 1 1 . .
    Sb Sb2 0.053422(18) 0.221298(11) 0.613337(12) 0.03397(5) Uani d . 1 1 . .
    Cl Cl1 0.01992(9) 0.07748(5) 0.63368(7) 0.0589(2) Uani d . 1 1 . .
    Cl Cl2 0.30403(7) 0.20616(5) 0.68094(6) 0.05062(18) Uani d . 1 1 . .
    Cl Cl3 0.13613(8) 0.35386(5) 0.91846(5) 0.05065(18) Uani d . 1 1 . .
    Cl Cl4 -0.14276(8) 0.21318(5) 0.84967(6) 0.05007(18) Uani d . 1 1 . .
    Cl Cl5 -0.24438(8) 0.26668(4) 0.59142(6) 0.04931(18) Uani d . 1 1 . .
    O O1 0.05721(19) 0.24501(12) 0.74157(12) 0.0391(4) Uani d . 1 1 . .
    Cl Cl6 0.04721(8) 0.42304(5) 0.64881(6) 0.0558(2) Uani d . 1 1 . .
loop_
    _atom_site_aniso_label
    _atom_site_aniso_U_11
    _atom_site_aniso_U_22
    _atom_site_aniso_U_33
    _atom_site_aniso_U_12
    _atom_site_aniso_U_13
    _atom_site_aniso_U_23
    S1 0.0921(7) 0.0379(4) 0.0703(6) 0.0017(4) 0.0319(5) 0.0061(4)
    N1 0.0376(13) 0.0731(19) 0.0455(15) 0.0001(13) 0.0092(12) -0.0065(14)
    C1 0.073(2) 0.071(2) 0.0456(19) 0.042(2) 0.0148(18) 0.0111(17)
    C2 0.0497(16) 0.0334(13) 0.0350(15) -0.0018(12) 0.0181(13) -0.0021(11)
    C3 0.0474(17) 0.062(2) 0.0414(17) -0.0141(15) 0.0139(14) -0.0112(15)
    C4 0.0485(18) 0.076(2) 0.0313(15) 0.0127(17) 0.0116(14) 0.0045(15)
    C5 0.070(2) 0.0477(17) 0.0422(17) 0.0085(16) 0.0267(17) 0.0122(14)
    C6 0.0581(19) 0.0430(16) 0.0458(17) -0.0131(14) 0.0247(15) -0.0014(13)
    C7 0.0363(14) 0.0440(15) 0.0308(14) 0.0019(12) 0.0117(12) -0.0024(11)
    S2 0.0533(4) 0.0327(3) 0.0566(5) 0.0085(3) 0.0310(4) 0.0065(3)
    N2 0.0318(12) 0.0456(13) 0.0510(15) 0.0069(11) 0.0125(11) -0.0009(11)
    C8 0.0454(17) 0.0419(16) 0.060(2) -0.0037(13) 0.0282(15) -0.0071(14)
    C9 0.0385(14) 0.0333(13) 0.0329(14) 0.0054(11) 0.0168(12) 0.0027(11)
    C10 0.0368(15) 0.0549(18) 0.0368(15) 0.0077(13) 0.0125(12) 0.0067(13)
    C11 0.0422(16) 0.061(2) 0.0444(17) -0.0152(15) 0.0135(14) -0.0025(15)
    C12 0.062(2) 0.0387(16) 0.058(2) -0.0107(15) 0.0214(17) 0.0041(14)
    C13 0.0533(18) 0.0384(15) 0.0495(18) 0.0097(14) 0.0153(15) 0.0106(13)
    C14 0.0344(13) 0.0375(14) 0.0357(14) 0.0054(11) 0.0127(12) 0.0011(11)
    Sb1 0.03409(9) 0.02825(9) 0.03458(10) 0.00560(7) 0.01575(7) -0.00018(7)
    Sb2 0.03473(10) 0.04105(10) 0.02678(9) 0.00516(8) 0.01211(7) -0.00064(7)
    Cl1 0.0568(5) 0.0425(4) 0.0830(6) -0.0050(4) 0.0325(4) -0.0093(4)
    Cl2 0.0351(4) 0.0611(5) 0.0567(5) 0.0025(3) 0.0181(3) -0.0138(4)
    Cl3 0.0601(5) 0.0487(4) 0.0381(4) -0.0131(4) 0.0122(3) -0.0065(3)
    Cl4 0.0570(4) 0.0486(4) 0.0529(4) -0.0093(3) 0.0301(4) 0.0031(3)
    Cl5 0.0457(4) 0.0430(4) 0.0491(4) -0.0024(3) 0.0057(3) 0.0020(3)
    O1 0.0460(11) 0.0463(11) 0.0271(9) 0.0225(9) 0.0160(8) 0.0044(8)
    Cl6 0.0466(4) 0.0579(5) 0.0518(5) -0.0107(4) 0.0051(4) 0.0103(4)
_geom_special_details
;
 All esds (except the esd in the dihedral angle between two l.s. planes)
 are estimated using the full covariance matrix.  The cell esds are taken
 into account individually in the estimation of esds in distances, angles
 and torsion angles; correlations between esds in cell parameters are only
 used when they are defined by crystal symmetry.  An approximate (isotropic)
 treatment of cell esds is used for estimating esds involving l.s. planes.
;
loop_
    _geom_bond_atom_site_label_1
    _geom_bond_atom_site_label_2
    _geom_bond_site_symmetry_2
    _geom_bond_distance
    _geom_bond_publ_flag
    S1 C1 . 1.678(4) ?
    S1 C2 . 1.732(3) ?
    N1 C1 . 1.265(4) ?
    N1 C7 . 1.404(4) ?
    N1 H1N . 0.8599 ?
    C1 H1 . 0.93 ?
    C2 C7 . 1.385(4) ?
    C2 C3 . 1.396(4) ?
    C3 C4 . 1.373(5) ?
    C3 H3 . 0.93 ?
    C4 C5 . 1.379(4) ?
    C4 H4 . 0.93 ?
    C5 C6 . 1.358(4) ?
    C5 H5 . 0.93 ?
    C6 C7 . 1.384(4) ?
    C6 H6 . 0.93 ?
    S2 C8 . 1.679(3) ?
    S2 C9 . 1.742(3) ?
    N2 C8 . 1.299(4) ?
    N2 C14 . 1.392(3) ?
    N2 H2N . 0.8599 ?
    C8 H8 . 0.93 ?
    C9 C10 . 1.388(4) ?
    C9 C14 . 1.393(3) ?
    C10 C11 . 1.368(4) ?
    C10 H10 . 0.93 ?
    C11 C12 . 1.391(4) ?
    C11 H11 . 0.93 ?
    C12 C13 . 1.360(4) ?
    C12 H12 . 0.93 ?
    C13 C14 . 1.389(4) ?
    C13 H13 . 0.93 ?
    Sb1 O1 . 1.9404(16) ?
    Sb1 Cl4 . 2.4545(7) ?
    Sb1 Cl3 . 2.4982(8) ?
    Sb1 Cl5 . 2.7522(8) ?
    Sb1 Cl6 . 2.9524(8) ?
    Sb2 O1 . 1.9460(17) ?
    Sb2 Cl1 . 2.3974(8) ?
    Sb2 Cl2 . 2.4081(7) ?
    Sb2 Cl5 . 3.0473(8) ?
    Sb2 Cl6 . 3.3244(9) ?
loop_
    _geom_angle_atom_site_label_1
    _geom_angle_atom_site_label_2
    _geom_angle_atom_site_label_3
    _geom_angle_site_symmetry_1
    _geom_angle_site_symmetry_3
    _geom_angle
    _geom_angle_publ_flag
    C1 S1 C2 . . 89.81(16) ?
    C1 N1 C7 . . 114.1(3) ?
    C1 N1 H1N . . 123 ?
    C7 N1 H1N . . 122.9 ?
    N1 C1 S1 . . 115.3(3) ?
    N1 C1 H1 . . 122.3 ?
    S1 C1 H1 . . 122.3 ?
    C7 C2 C3 . . 120.2(3) ?
    C7 C2 S1 . . 110.3(2) ?
    C3 C2 S1 . . 129.4(2) ?
    C4 C3 C2 . . 117.5(3) ?
    C4 C3 H3 . . 121.3 ?
    C2 C3 H3 . . 121.3 ?
    C3 C4 C5 . . 121.4(3) ?
    C3 C4 H4 . . 119.3 ?
    C5 C4 H4 . . 119.3 ?
    C6 C5 C4 . . 121.8(3) ?
    C6 C5 H5 . . 119.1 ?
    C4 C5 H5 . . 119.1 ?
    C5 C6 C7 . . 117.6(3) ?
    C5 C6 H6 . . 121.2 ?
    C7 C6 H6 . . 121.2 ?
    C6 C7 C2 . . 121.5(3) ?
    C6 C7 N1 . . 128.1(3) ?
    C2 C7 N1 . . 110.4(3) ?
    C8 S2 C9 . . 90.54(14) ?
    C8 N2 C14 . . 114.6(2) ?
    C8 N2 H2N . . 122.7 ?
    C14 N2 H2N . . 122.7 ?
    N2 C8 S2 . . 114.0(2) ?
    N2 C8 H8 . . 123 ?
    S2 C8 H8 . . 123 ?
    C10 C9 C14 . . 120.0(2) ?
    C10 C9 S2 . . 130.0(2) ?
    C14 C9 S2 . . 110.0(2) ?
    C11 C10 C9 . . 117.5(3) ?
    C11 C10 H10 . . 121.2 ?
    C9 C10 H10 . . 121.2 ?
    C10 C11 C12 . . 121.9(3) ?
    C10 C11 H11 . . 119.1 ?
    C12 C11 H11 . . 119.1 ?
    C13 C12 C11 . . 121.6(3) ?
    C13 C12 H12 . . 119.2 ?
    C11 C12 H12 . . 119.2 ?
    C12 C13 C14 . . 116.8(3) ?
    C12 C13 H13 . . 121.6 ?
    C14 C13 H13 . . 121.6 ?
    C13 C14 N2 . . 127.1(3) ?
    C13 C14 C9 . . 122.1(3) ?
    N2 C14 C9 . . 110.8(2) ?
    O1 Sb1 Cl4 . . 88.74(6) ?
    O1 Sb1 Cl3 . . 85.37(6) ?
    Cl4 Sb1 Cl3 . . 90.28(3) ?
    O1 Sb1 Cl5 . . 80.90(6) ?
    Cl4 Sb1 Cl5 . . 91.00(3) ?
    Cl3 Sb1 Cl5 . . 166.17(3) ?
    O1 Sb1 Cl6 . . 78.52(6) ?
    Cl4 Sb1 Cl6 . . 166.56(3) ?
    Cl3 Sb1 Cl6 . . 92.87(2) ?
    Cl5 Sb1 Cl6 . . 82.88(2) ?
    O1 Sb2 Cl1 . . 91.07(6) ?
    O1 Sb2 Cl2 . . 88.67(6) ?
    Cl1 Sb2 Cl2 . . 91.64(3) ?
    O1 Sb2 Cl5 . . 73.22(5) ?
    Cl1 Sb2 Cl5 . . 93.65(2) ?
    Cl2 Sb2 Cl5 . . 161.21(2) ?
    O1 Sb2 Cl6 . . 69.00(6) ?
    Cl1 Sb2 Cl6 . . 158.15(3) ?
    Cl2 Sb2 Cl6 . . 96.56(2) ?
    Cl5 Sb2 Cl6 . . 72.59(2) ?
    Sb1 Cl5 Sb2 . . 72.175(18) ?
    Sb1 O1 Sb2 . . 123.56(9) ?
    Sb1 Cl6 Sb2 . . 65.814(16) ?
loop_
    _geom_torsion_atom_site_label_1
    _geom_torsion_atom_site_label_2
    _geom_torsion_atom_site_label_3
    _geom_torsion_atom_site_label_4
    _geom_torsion_site_symmetry_1
    _geom_torsion_site_symmetry_2
    _geom_torsion_site_symmetry_3
    _geom_torsion_site_symmetry_4
    _geom_torsion
    _geom_torsion_publ_flag
    C7 N1 C1 S1 . . . . -0.1(4) ?
    C2 S1 C1 N1 . . . . 0.8(3) ?
    C1 S1 C2 C7 . . . . -1.2(2) ?
    C1 S1 C2 C3 . . . . 178.1(3) ?
    C7 C2 C3 C4 . . . . -0.2(4) ?
    S1 C2 C3 C4 . . . . -179.4(2) ?
    C2 C3 C4 C5 . . . . -0.6(5) ?
    C3 C4 C5 C6 . . . . 1.0(5) ?
    C4 C5 C6 C7 . . . . -0.5(4) ?
    C5 C6 C7 C2 . . . . -0.3(4) ?
    C5 C6 C7 N1 . . . . 178.1(3) ?
    C3 C2 C7 C6 . . . . 0.7(4) ?
    S1 C2 C7 C6 . . . . 180.0(2) ?
    C3 C2 C7 N1 . . . . -178.0(3) ?
    S1 C2 C7 N1 . . . . 1.3(3) ?
    C1 N1 C7 C6 . . . . -179.4(3) ?
    C1 N1 C7 C2 . . . . -0.8(4) ?
    C14 N2 C8 S2 . . . . 0.6(3) ?
    C9 S2 C8 N2 . . . . 0.1(2) ?
    C8 S2 C9 C10 . . . . 179.2(3) ?
    C8 S2 C9 C14 . . . . -0.7(2) ?
    C14 C9 C10 C11 . . . . -0.6(4) ?
    S2 C9 C10 C11 . . . . 179.5(2) ?
    C9 C10 C11 C12 . . . . -0.1(4) ?
    C10 C11 C12 C13 . . . . 0.4(5) ?
    C11 C12 C13 C14 . . . . 0.2(5) ?
    C12 C13 C14 N2 . . . . 179.1(3) ?
    C12 C13 C14 C9 . . . . -1.0(4) ?
    C8 N2 C14 C13 . . . . 178.9(3) ?
    C8 N2 C14 C9 . . . . -1.1(3) ?
    C10 C9 C14 C13 . . . . 1.2(4) ?
    S2 C9 C14 C13 . . . . -178.9(2) ?
    C10 C9 C14 N2 . . . . -178.8(2) ?
    S2 C9 C14 N2 . . . . 1.1(3) ?
    O1 Sb1 Cl5 Sb2 . . . . -17.75(6) ?
    Cl4 Sb1 Cl5 Sb2 . . . . -106.31(2) ?
    Cl3 Sb1 Cl5 Sb2 . . . . -11.07(11) ?
    Cl6 Sb1 Cl5 Sb2 . . . . 61.70(2) ?
    O1 Sb2 Cl5 Sb1 . . . . 18.27(6) ?
    Cl1 Sb2 Cl5 Sb1 . . . . 108.29(3) ?
    Cl2 Sb2 Cl5 Sb1 . . . . 2.25(9) ?
    Cl6 Sb2 Cl5 Sb1 . . . . -54.403(18) ?
    Cl4 Sb1 O1 Sb2 . . . . 124.26(11) ?
    Cl3 Sb1 O1 Sb2 . . . . -145.35(12) ?
    Cl5 Sb1 O1 Sb2 . . . . 33.05(11) ?
    Cl6 Sb1 O1 Sb2 . . . . -51.47(11) ?
    Cl1 Sb2 O1 Sb1 . . . . -124.01(11) ?
    Cl2 Sb2 O1 Sb1 . . . . 144.37(12) ?
    Cl5 Sb2 O1 Sb1 . . . . -30.53(10) ?
    Cl6 Sb2 O1 Sb1 . . . . 46.83(10) ?
    O1 Sb1 Cl6 Sb2 . . . . 24.73(6) ?
    Cl4 Sb1 Cl6 Sb2 . . . . 6.05(11) ?
    Cl3 Sb1 Cl6 Sb2 . . . . 109.41(2) ?
    Cl5 Sb1 Cl6 Sb2 . . . . -57.378(18) ?
    O1 Sb2 Cl6 Sb1 . . . . -25.97(6) ?
    Cl1 Sb2 Cl6 Sb1 . . . . -0.64(7) ?
    Cl2 Sb2 Cl6 Sb1 . . . . -112.00(2) ?
    Cl5 Sb2 Cl6 Sb1 . . . . 52.283(18) ?
loop_
    _geom_hbond_atom_site_label_D
    _geom_hbond_atom_site_label_H
    _geom_hbond_atom_site_label_A
    _geom_hbond_site_symmetry_A
    _geom_hbond_distance_DH
    _geom_hbond_distance_HA
    _geom_hbond_distance_DA
    _geom_hbond_angle_DHA
    _geom_hbond_publ_flag
    N1 H1N Cl6 2_546 0.8600 2.3700 3.200(3) 162.00 yes
    N2 H2N Cl6 2_646 0.8600 2.3500 3.145(3) 153.00 yes
    C1 H1 O1 . 0.9300 2.2700 3.152(4) 159.00 yes
    C8 H8 Cl5 1_655 0.9300 2.7200 3.327(3) 124.00 yes
    C10 H10 Cl3 4_565 0.9300 2.7800 3.612(3) 150.00 yes
    C13 H13 Cl2 2_646 0.9300 2.7600 3.524(3) 140.00 yes
_iucr_refine_instructions_details
;
TITL import                 R =  New: P21/c
CELL  0.71073  10.2826  16.2448  14.9849   90.000  111.674   90.000
ZERR     4.00   0.0002   0.0003   0.0003    0.000    0.001    0.000
LATT   1
SYMM  - X, 1/2 + Y, 1/2 - Z
SFAC  C    H    CL   N    O    S    SB
UNIT  56   48   24   8    4    8    8
MERG   2
OMIT     0   1   1
FMAP   2
PLAN   20
ACTA
BOND   $H
CONF
L.S.   5
WGHT    0.018600    1.544800
FVAR       0.08447
S1    6    0.367482    0.171477    0.983442    11.00000    0.09211    0.03787 =
         0.07027    0.00614    0.03194    0.00168
N1    4    0.190418    0.058650    0.943733    11.00000    0.03764    0.07311 =
         0.04553   -0.00654    0.00916    0.00009
AFIX   3
H1N   2    0.113988    0.031900    0.915603    11.00000   -1.20000
AFIX   0
C1    1    0.211325    0.130304    0.918865    11.00000    0.07335    0.07092 =
         0.04562    0.01113    0.01484    0.04200
AFIX  43
H1    2    0.144782    0.158223    0.868310    11.00000   -1.20000
AFIX   0
C2    1    0.412499    0.082317    1.051396    11.00000    0.04969    0.03335 =
         0.03495   -0.00209    0.01810   -0.00183
C3    1    0.537378    0.062110    1.126106    11.00000    0.04740    0.06194 =
         0.04135   -0.01124    0.01394   -0.01409
AFIX  43
H3    2    0.611980    0.098832    1.146966    11.00000   -1.20000
AFIX   0
C4    1    0.545889   -0.014055    1.167633    11.00000    0.04851    0.07596 =
         0.03134    0.00452    0.01159    0.01271
AFIX  43
H4    2    0.628186   -0.029343    1.217178    11.00000   -1.20000
AFIX   0
C5    1    0.434981   -0.068381    1.137434    11.00000    0.06995    0.04767 =
         0.04221    0.01224    0.02674    0.00854
AFIX  43
H5    2    0.443914   -0.119132    1.167845    11.00000   -1.20000
AFIX   0
C6    1    0.313086   -0.049775    1.064498    11.00000    0.05813    0.04297 =
         0.04583   -0.00139    0.02468   -0.01311
AFIX  43
H6    2    0.239111   -0.086953    1.044287    11.00000   -1.20000
AFIX   0
C7    1    0.302985    0.026532    1.021355    11.00000    0.03627    0.04400 =
         0.03077   -0.00243    0.01173    0.00189
S2    6    0.526896    0.110634    0.597031    11.00000    0.05332    0.03266 =
         0.05665    0.00655    0.03104    0.00854
N2    4    0.703553    0.002650    0.681580    11.00000    0.03182    0.04558 =
         0.05099   -0.00091    0.01251    0.00687
AFIX   3
H2N   2    0.782773   -0.020300    0.712699    11.00000   -1.20000
AFIX   0
C8    1    0.692267    0.079561    0.656143    11.00000    0.04535    0.04185 =
         0.05975   -0.00713    0.02818   -0.00366
AFIX  43
H8    2    0.768992    0.114332    0.669493    11.00000   -1.20000
AFIX   0
C9    1    0.465298    0.012413    0.606572    11.00000    0.03852    0.03332 =
         0.03290    0.00266    0.01682    0.00541
C10   1    0.329250   -0.017370    0.574838    11.00000    0.03679    0.05487 =
         0.03677    0.00665    0.01248    0.00772
AFIX  43
H10   2    0.253275    0.016574    0.543314    11.00000   -1.20000
AFIX   0
C11   1    0.311070   -0.098549    0.591664    11.00000    0.04219    0.06150 =
         0.04438   -0.00254    0.01352   -0.01521
AFIX  43
H11   2    0.220831   -0.119880    0.571188    11.00000   -1.20000
AFIX   0
C12   1    0.423717   -0.150060    0.638517    11.00000    0.06182    0.03867 =
         0.05792    0.00409    0.02142   -0.01066
AFIX  43
H12   2    0.406896   -0.204954    0.648226    11.00000   -1.20000
AFIX   0
C13   1    0.557850   -0.122154    0.670487    11.00000    0.05326    0.03837 =
         0.04952    0.01062    0.01527    0.00968
AFIX  43
H13   2    0.633145   -0.156678    0.701640    11.00000   -1.20000
AFIX   0
C14   1    0.577040   -0.039642    0.654398    11.00000    0.03441    0.03747 =
         0.03569    0.00111    0.01267    0.00538
SB1   7   -0.067085    0.323213    0.767483    11.00000    0.03409    0.02825 =
         0.03458   -0.00018    0.01575    0.00560
SB2   7    0.053422    0.221298    0.613337    11.00000    0.03473    0.04105 =
         0.02678   -0.00064    0.01211    0.00516
CL1   3    0.019923    0.077479    0.633682    11.00000    0.05682    0.04247 =
         0.08304   -0.00931    0.03246   -0.00503
CL2   3    0.304027    0.206159    0.680939    11.00000    0.03506    0.06115 =
         0.05667   -0.01378    0.01813    0.00249
CL3   3    0.136133    0.353861    0.918462    11.00000    0.06013    0.04868 =
         0.03810   -0.00654    0.01224   -0.01310
CL4   3   -0.142757    0.213183    0.849668    11.00000    0.05704    0.04862 =
         0.05292    0.00313    0.03012   -0.00928
CL5   3   -0.244385    0.266679    0.591424    11.00000    0.04575    0.04298 =
         0.04908    0.00198    0.00566   -0.00244
O1    5    0.057213    0.245007    0.741567    11.00000    0.04601    0.04628 =
         0.02712    0.00445    0.01600    0.02252
CL6   3    0.047211    0.423037    0.648813    11.00000    0.04665    0.05790 =
         0.05176    0.01029    0.00509   -0.01066
HKLF 4  1.0  1.00  0.00  0.00  0.00 -1.00  0.00 -1.00  0.00 -1.00
REM  import                 R =  New: P21/c
REM R1 =  0.0217 for   4627 Fo > 4sig(Fo)  and  0.0284 for all   5344 data
REM    244 parameters refined using      0 restraints
END
WGHT      0.0186      1.5423
REM Highest difference peak  0.540,  deepest hole -0.768,  1-sigma level  0.074
Q1    1  -0.0076  0.2589  0.5990  11.00000  0.05    0.54
Q2    1   0.3008  0.1531  0.9377  11.00000  0.05    0.53
Q3    1   0.1049  0.3851  0.6628  11.00000  0.05    0.39
Q4    1   0.0033  0.3682  0.7851  11.00000  0.05    0.37
Q5    1   0.3048  0.2563  0.6661  11.00000  0.05    0.37
Q6    1  -0.1062  0.2854  0.7236  11.00000  0.05    0.37
Q7    1   0.1040  0.0694  0.6583  11.00000  0.05    0.36
Q8    1  -0.1007  0.3747  0.7772  11.00000  0.05    0.35
Q9    1   0.0066  0.2884  0.7812  11.00000  0.05    0.34
Q10   1   0.0505  0.1735  0.6394  11.00000  0.05    0.34
Q11   1  -0.0991  0.3647  0.7237  11.00000  0.05    0.33
Q12   1  -0.0494  0.2734  0.7992  11.00000  0.05    0.32
Q13   1   0.4854 -0.0372  1.1342  11.00000  0.05    0.31
Q14   1  -0.1057  0.1772  0.8391  11.00000  0.05    0.31
Q15   1  -0.0103  0.2171  0.7144  11.00000  0.05    0.31
Q16   1   0.0037  0.4343  0.6824  11.00000  0.05    0.30
Q17   1   0.1588  0.1008  0.9424  11.00000  0.05    0.30
Q18   1   0.2353  0.0485  0.9810  11.00000  0.05    0.30
Q19   1   0.0151  0.1791  0.5790  11.00000  0.05    0.30
Q20   1   0.4898  0.0620  0.6037  11.00000  0.05    0.29
;
