# Supplementary material for: catena-Poly[bis(1,3-benzo­thia­zol-3-ium) [[di­chlorido­anti­monate(III)]-di-μ-chlorido-μ-oxido-[chlorido­anti­monate(III)]-μ-chlorido]]
Source: Acta Crystallogr E Crystallogr Commun. 2016 Jan 20;72(Pt 2):212–4. doi: 10.1107/S2056989016000785 (PMC4770971; doi:10.1107/S2056989016000785)
Supplement: Supplementary file 2 [file e-72-00212-Isup2.hkl]

#
# h,k,l, Fc-squared, Fo-squared, sigma(Fo-squared) and status flag
#
data_I
_shelx_title ' import                 R =  New: P21/c'
_shelx_refln_list_code          4
_shelx_F_calc_maximum      375.79
_exptl_crystal_F_000      1416.00
_reflns_d_resolution_high  0.7685
 
loop_
 _symmetry_equiv_pos_as_xyz
 'x, y, z'
 '-x, y+1/2, -z+1/2'
 '-x, -y, -z'
 'x, -y-1/2, z-1/2'
 
_cell_length_a    10.2826
_cell_length_b    16.2448
_cell_length_c    14.9849
_cell_angle_alpha  90.000
_cell_angle_beta  111.674
_cell_angle_gamma  90.000
 
_shelx_F_squared_multiplier     1.000
 
loop_
 _refln_index_h
 _refln_index_k
 _refln_index_l
 _refln_F_squared_calc
 _refln_F_squared_meas
 _refln_F_squared_sigma
 _refln_observed_status
   2   0   0    79843.97    81691.51    955.54 o
   3   0   0    31045.21    32432.55    505.92 o
   4   0   0     3352.35     3754.89     79.50 o
   5   0   0    13627.23    14060.63    258.65 o
   6   0   0     8916.63     8499.56    221.44 o
   7   0   0     8575.82     8401.80    181.28 o
   8   0   0    26026.22    25285.07    460.74 o
   9   0   0    10667.91    11104.80    190.15 o
  10   0   0     7148.69     7010.26    180.07 o
  11   0   0     4155.47     4228.06    138.03 o
  12   0   0      637.89      423.25     86.89 o
   2   1   0      399.63      319.23     12.08 o
   3   1   0     5203.40     5325.50     58.45 o
   4   1   0    10473.02    11044.39    138.41 o
   5   1   0        6.95       19.67     12.90 o
   6   1   0     6111.00     6108.40     96.68 o
   7   1   0     6336.68     6332.18     94.07 o
   8   1   0     5219.02     5515.30     85.31 o
   9   1   0      190.98      190.15     17.72 o
  10   1   0     1067.70      959.16     44.62 o
  11   1   0      953.52     1036.74     53.99 o
  12   1   0       29.40      -35.38     35.92 o
   1   2   0   130827.13   129466.95   1523.18 o
   2   2   0     4220.54     3903.67     38.22 o
   3   2   0     4093.47     4293.59     46.96 o
   4   2   0     1650.26     1639.85     24.33 o
   5   2   0     4009.60     3795.30     56.38 o
   6   2   0    13404.90    13563.91    161.05 o
   7   2   0    12232.39    12045.18    149.59 o
   8   2   0     3883.48     3927.97     61.53 o
   9   2   0     8157.80     8286.99    107.70 o
  10   2   0     4775.26     4878.68    103.44 o
  11   2   0     1678.59     1689.95     63.20 o
  12   2   0       18.41      -34.52     34.52 o
   1   3   0      624.65      795.70     15.72 o
   2   3   0     9962.62    10362.67    106.04 o
   3   3   0     2880.50     2848.32     32.27 o
   4   3   0    16955.54    18045.04    200.28 o
   5   3   0     3240.87     3159.14     49.87 o
   6   3   0        5.11        2.71      8.49 o
   7   3   0     6286.72     6250.60     81.58 o
   8   3   0       72.42       65.29     12.04 o
   9   3   0      582.42      572.57     32.28 o
  10   3   0      537.97      512.01     32.86 o
  11   3   0       21.44      -10.91     24.88 o
  12   3   0      664.22      761.02     76.31 o
   0   4   0     5736.94     5941.65     81.20 o
   1   4   0     8395.48     8117.67     78.66 o
   2   4   0     3357.46     3576.03     38.29 o
   3   4   0     7584.13     8155.68     77.51 o
   4   4   0     2617.96     2694.89     38.50 o
   5   4   0      903.84      939.79     31.76 o
   6   4   0     1199.38     1100.69     39.38 o
   7   4   0      232.15      228.67     17.62 o
   8   4   0     1596.13     1500.06     34.90 o
   9   4   0      910.63      816.41     37.90 o
  10   4   0      734.50      743.57     38.29 o
  11   4   0      526.67      630.37     44.60 o
  12   4   0       76.80       50.62     42.30 o
   1   5   0      225.80      227.88     10.71 o
   2   5   0    18368.35    18633.12    173.53 o
   3   5   0    47018.56    48153.52    415.18 o
   4   5   0    35815.62    34933.13    378.29 o
   5   5   0    40666.03    40499.20    438.08 o
   6   5   0    16629.02    16348.86    193.43 o
   7   5   0     8837.70     8488.94    104.70 o
   8   5   0      585.10      526.52     21.11 o
   9   5   0     1705.45     1602.37     55.27 o
  10   5   0     1349.64     1280.12     48.34 o
  11   5   0      627.96      640.97     45.39 o
  12   5   0      702.49      640.22     72.79 o
   0   6   0      440.99      579.08     19.57 o
   1   6   0     1155.32     1220.43     18.56 o
   2   6   0     1292.86     1450.22     23.10 o
   3   6   0      296.49      301.61     12.95 o
   4   6   0    15529.38    15365.06    162.48 o
   5   6   0     4182.99     4369.13     64.73 o
   6   6   0     1085.75     1046.24     51.59 o
   7   6   0      903.95      869.71     26.97 o
   8   6   0      488.65      498.56     30.94 o
   9   6   0       51.76       51.44     19.37 o
  10   6   0       39.36       38.24     20.06 o
  11   6   0      339.68      288.77     32.66 o
   1   7   0      128.46      150.11      9.73 o
   2   7   0    35478.48    35024.00    345.75 o
   3   7   0    31630.34    32056.98    319.59 o
   4   7   0    29827.91    29487.49    297.23 o
   5   7   0    12901.00    12559.92    139.62 o
   6   7   0     8458.06     8425.87    137.36 o
   7   7   0      657.64      677.93     55.92 o
   8   7   0       20.02      -16.92     16.92 o
   9   7   0     2325.94     2402.23     69.51 o
  10   7   0     1165.11     1138.21     55.39 o
  11   7   0     2328.42     2553.22    114.20 o
   0   8   0    11726.85    10530.91    162.55 o
   1   8   0    15523.46    15469.76    164.37 o
   2   8   0     6457.22     6167.56     76.25 o
   3   8   0     9978.56     9690.07    111.21 o
   4   8   0     1223.22     1214.03     28.36 o
   5   8   0       64.59       51.13     10.30 o
   6   8   0      650.90      628.00     22.59 o
   7   8   0     1402.98     1323.46     51.58 o
   8   8   0     2719.06     2684.68     71.31 o
   9   8   0     1305.38     1332.15     58.66 o
  10   8   0        0.54        1.29     21.15 o
  11   8   0        7.17      -24.14     32.92 o
   1   9   0      779.21      908.12     24.24 o
   2   9   0     6793.14     6488.95     81.33 o
   3   9   0     5658.24     5561.44     78.92 o
   4   9   0        9.96       11.57      9.09 o
   5   9   0       34.47       28.93      9.96 o
   6   9   0     1118.14     1054.15     30.02 o
   7   9   0      240.57      264.48     33.04 o
   8   9   0      994.22     1005.82     58.98 o
   9   9   0      449.56      561.65     41.65 o
  10   9   0      770.80      742.86     48.07 o
  11   9   0      419.48      481.57     74.28 o
   0  10   0     2385.31     2159.54     53.47 o
   1  10   0        7.32       -9.89      9.89 o
   2  10   0     1169.63     1085.47     49.56 o
   3  10   0      874.61      833.87     27.76 o
   4  10   0      555.76      510.17     22.19 o
   5  10   0     2157.68     2039.70     41.76 o
   6  10   0      293.32      295.18     24.57 o
   7  10   0       17.88        9.84     15.06 o
   8  10   0      575.64      554.60     47.39 o
   9  10   0      172.24      143.78     28.30 o
  10  10   0       84.55       82.10     37.02 o
   1  11   0       72.21       67.35     14.71 o
   2  11   0      179.56      168.10     28.93 o
   3  11   0       21.85       12.27     11.32 o
   4  11   0     2665.15     2573.59     52.84 o
   5  11   0     4214.11     4160.90     73.27 o
   6  11   0      180.29      204.25     20.42 o
   7  11   0      182.48      141.76     29.88 o
   8  11   0        7.61        3.28     26.68 o
   9  11   0     1018.08      979.49     54.83 o
  10  11   0       31.93       20.52     24.62 o
   0  12   0     2684.38     2485.27     61.53 o
   1  12   0     1943.05     1925.17     41.16 o
   2  12   0     1776.59     1692.45     51.81 o
   3  12   0     2691.72     2586.82     64.81 o
   4  12   0        0.53        1.76     12.99 o
   5  12   0       68.49       65.54     15.86 o
   6  12   0     1088.47     1132.50     43.86 o
   7  12   0     1748.26     1668.73     56.86 o
   8  12   0       87.50       71.90     31.54 o
   9  12   0      269.22      213.30     39.00 o
  10  12   0       44.61      -14.72     38.65 o
   1  13   0     2050.11     1977.60     39.67 o
   2  13   0     8468.39     8258.57    137.63 o
   3  13   0     4826.22     4962.42    101.55 o
   4  13   0    13854.31    14023.82    180.79 o
   5  13   0     9662.55    10029.69    180.01 o
   6  13   0     2904.03     2925.98     75.66 o
   7  13   0     1581.61     1626.42     75.15 o
   8  13   0       13.29       -7.43     27.95 o
   9  13   0      484.26      515.89     74.62 o
   0  14   0      290.51      312.05     25.35 o
   1  14   0     1332.95     1288.57     34.05 o
   2  14   0      118.51      124.91     24.15 o
   3  14   0      104.91      119.53     23.31 o
   4  14   0      184.47      204.46     27.39 o
   5  14   0      858.93      849.63    102.36 o
   6  14   0     1589.34     1630.52     61.18 o
   7  14   0     3266.51     3291.63    106.27 o
   8  14   0      196.88      120.56     35.76 o
   9  14   0       28.41       28.29     41.23 o
   1  15   0     1757.64     1674.57     38.36 o
   2  15   0     5387.71     5262.45     91.29 o
   3  15   0     9260.42     9438.06    160.51 o
   4  15   0     8835.06     9100.38    157.84 o
   5  15   0     9153.73     9319.73    162.20 o
   6  15   0     1784.96     1693.16    110.04 o
   7  15   0     1829.58     1921.21    107.41 o
   8  15   0        0.27      -17.47     29.53 o
   0  16   0      731.13      707.20     37.70 o
   1  16   0      570.04      534.53     23.82 o
   2  16   0        8.58       33.06     15.78 o
   3  16   0      181.75      138.57     26.73 o
   4  16   0        0.65        3.67     22.14 o
   5  16   0       57.38       59.66     24.94 o
   6  16   0      203.08      225.42     78.24 o
   7  16   0      129.56      108.83     37.41 o
   8  16   0        0.21      -26.99     31.65 o
   1  17   0       17.98       -9.80     20.31 o
   2  17   0       71.77       74.54     19.32 o
   3  17   0      452.73      451.61     31.84 o
   4  17   0     1072.62     1000.46     55.84 o
   5  17   0      105.65      103.35     27.97 o
   6  17   0      593.42      721.53     62.47 o
   7  17   0        1.20       -5.61     31.56 o
   0  18   0     3657.85     3922.85    140.55 o
   1  18   0      417.17      426.42     39.67 o
   2  18   0     1330.01     1282.02     62.58 o
   3  18   0       75.12       82.89     30.29 o
   4  18   0       76.86       46.02     27.28 o
   5  18   0      115.23      104.00     30.64 o
   6  18   0      163.12      271.68     45.94 o
   1  19   0      117.93      141.27     30.65 o
   2  19   0      317.99      358.88     39.61 o
   3  19   0       20.25       38.37     26.98 o
   4  19   0        0.27      -25.04     25.04 o
   5  19   0       19.35      -15.17     32.64 o
   0  20   0     5501.11     6142.59    195.41 o
   1  20   0     3625.55     3677.48    103.85 o
   2  20   0     2421.72     2669.96     89.09 o
   3  20   0     1338.59     1392.26     91.60 o
   4  20   0       52.58       58.86     61.67 o
   1  21   0       55.98       89.53     33.60 o
 -12   1   1       92.24       35.74     39.64 o
 -11   1   1      443.59      385.57     34.74 o
 -10   1   1      563.71      486.20     28.65 o
  -9   1   1      100.77       74.26     12.94 o
  -8   1   1      163.54      163.43     14.35 o
  -7   1   1      977.56      941.82     25.20 o
  -6   1   1     5678.29     5628.10     78.38 o
  -5   1   1      185.03      171.84     11.49 o
  -4   1   1    10510.65    10722.14    103.96 o
  -3   1   1     3372.11     3263.94     34.12 o
  -2   1   1    17091.56    17790.24    139.68 o
   1   1   1      332.71      300.25      8.56 o
   2   1   1      175.64      221.23     10.78 o
   3   1   1     1556.72     1543.71     22.54 o
   4   1   1     1390.57     1367.53     34.72 o
   5   1   1     7499.36     7586.00     98.57 o
   6   1   1     1103.80     1130.41     31.40 o
   7   1   1       19.44       24.35     13.47 o
   8   1   1      281.08      240.79     21.12 o
   9   1   1      217.74      213.40     29.63 o
  10   1   1      223.05      274.10     25.41 o
  11   1   1       66.96       65.16     24.65 o
  12   1   1       84.64      115.83     46.01 o
 -12   2   1      234.65      328.97     56.46 o
 -11   2   1       47.43       54.01     22.73 o
 -10   2   1       23.94        6.99     15.13 o
  -9   2   1      206.74      190.03     14.98 o
  -8   2   1      215.80      243.36     21.98 o
  -7   2   1     4658.31     4555.86     55.85 o
  -6   2   1    15034.58    15197.71    160.23 o
  -5   2   1      886.42      847.41     21.03 o
  -4   2   1     1394.05     1525.47     20.51 o
  -3   2   1      390.99      454.43     12.23 o
  -2   2   1    39636.78    40635.78    316.77 o
  -1   2   1     6117.95     6320.41     64.85 o
   0   2   1     5007.81     5224.20     65.33 o
   1   2   1    14817.52    14868.54    126.02 o
   2   2   1      637.83      645.73     13.59 o
   3   2   1       34.00       61.09      6.75 o
   4   2   1     5770.65     6119.91     73.50 o
   5   2   1      971.76      988.82     27.34 o
   6   2   1     5601.09     5554.45    108.79 o
   7   2   1     3160.14     3113.23     57.59 o
   8   2   1     5405.68     5415.22     92.09 o
   9   2   1     1930.59     1864.84     60.17 o
  10   2   1     1699.05     1924.55     58.13 o
  11   2   1       18.27       47.03     24.56 o
  12   2   1      189.92      273.79     55.93 o
 -12   3   1     2773.41     2792.88    126.35 o
 -11   3   1     3285.65     3428.84     85.22 o
 -10   3   1     2872.88     3104.17     66.59 o
  -9   3   1     8963.01     8973.28    127.37 o
  -8   3   1     1619.38     1562.77     42.48 o
  -7   3   1     1192.50     1187.22     34.41 o
  -6   3   1     8476.11     8339.66    108.78 o
  -5   3   1    13128.10    13254.89    156.84 o
  -4   3   1    73725.64    74571.94    676.38 o
  -3   3   1    11740.79    11760.07    111.58 o
  -2   3   1    30928.52    31177.10    259.81 o
  -1   3   1    48908.00    48393.93    403.51 o
   0   3   1    10426.90    10831.09     93.95 o
   1   3   1      649.67      640.48     12.92 o
   2   3   1       59.32       97.21      6.54 o
   3   3   1    15150.34    15159.04    162.69 o
   4   3   1    41966.24    42550.57    566.39 o
   5   3   1    37236.13    37126.03    400.63 o
   6   3   1    12105.26    12010.49    148.72 o
   7   3   1     1329.74     1324.09     37.09 o
   8   3   1     3273.69     3313.30     63.56 o
   9   3   1     1157.57     1241.78     44.53 o
  10   3   1      522.10      478.83     32.85 o
  11   3   1      341.24      359.63     36.35 o
  12   3   1      461.26      526.04     68.83 o
 -12   4   1       47.21       68.24     44.85 o
 -11   4   1      553.60      571.23     40.76 o
 -10   4   1       12.70       55.19     18.27 o
  -9   4   1        7.49      -14.09     14.09 o
  -8   4   1      242.20      236.35     20.71 o
  -7   4   1      454.43      384.08     22.65 o
  -6   4   1     3347.70     3120.57     58.28 o
  -5   4   1      380.35      319.24     18.11 o
  -4   4   1     4333.71     4239.17     49.47 o
  -3   4   1        3.01       10.34      4.78 o
  -2   4   1    39620.71    39341.61    368.08 o
  -1   4   1    24976.47    25607.13    215.28 o
   0   4   1     3485.81     3412.83     45.85 o
   1   4   1      555.60      654.14     13.31 o
   2   4   1     2720.53     2840.71     36.16 o
   3   4   1      458.91      488.28     13.99 o
   4   4   1     3234.24     3271.99     51.81 o
   5   4   1     3458.10     3243.56     81.47 o
   6   4   1     4208.34     4199.95     67.12 o
   7   4   1     9397.83     9501.37    127.05 o
   8   4   1     1812.18     1840.85     57.04 o
   9   4   1       71.13       65.01     19.07 o
  10   4   1        4.50      -16.36     17.12 o
  11   4   1      817.19     1029.69     56.26 o
 -12   5   1     2745.07     2745.58    145.75 o
 -11   5   1     3308.40     3381.07    103.14 o
 -10   5   1     3947.32     3993.73     85.40 o
  -9   5   1     5583.81     5789.55    103.85 o
  -8   5   1     8615.73     8657.83    122.93 o
  -7   5   1      361.31      305.55     22.98 o
  -6   5   1      367.70      322.50     20.11 o
  -5   5   1    31534.96    31523.18    343.66 o
  -4   5   1    34208.07    33290.08    327.62 o
  -3   5   1    59467.80    60617.68    501.70 o
  -2   5   1    16287.68    16234.67    189.75 o
  -1   5   1    46274.08    45388.76    377.31 o
   0   5   1     1375.10     1533.50     30.75 o
   1   5   1       55.36      102.78      8.39 o
   2   5   1       12.27       41.99      6.53 o
   3   5   1    10478.13    11074.85    119.36 o
   4   5   1    23883.53    23295.52    258.10 o
   5   5   1    29842.47    28820.93    356.14 o
   6   5   1    11547.57    11594.91    162.86 o
   7   5   1     9953.09     9775.89    130.66 o
   8   5   1     3326.97     3468.77     71.05 o
   9   5   1      182.50      146.93     22.40 o
  10   5   1      257.98      229.04     26.64 o
  11   5   1      122.54       61.79     27.68 o
 -12   6   1       16.60       34.16     39.60 o
 -11   6   1      388.04      481.76     46.74 o
 -10   6   1       70.51       65.86     19.68 o
  -9   6   1     1110.76     1079.07     42.55 o
  -8   6   1     1183.54     1043.57     39.94 o
  -7   6   1       73.31       59.39     14.87 o
  -6   6   1       58.42       72.77     17.48 o
  -5   6   1    12919.05    13063.17    154.24 o
  -4   6   1     5352.01     5154.65     70.79 o
  -3   6   1      145.59      193.75     12.49 o
  -2   6   1      874.87      808.89     16.81 o
  -1   6   1      256.98      307.72     11.13 o
   0   6   1    10689.92    11129.92    117.66 o
   1   6   1    15347.56    15929.50    133.55 o
   2   6   1      760.56      697.61     17.60 o
   3   6   1     7667.87     7818.18     98.33 o
   4   6   1     1246.76     1199.37     33.47 o
   5   6   1     7238.70     7254.82     96.79 o
   6   6   1     4089.00     3962.56     83.33 o
   7   6   1     6221.48     6281.58     87.57 o
   8   6   1       45.80       66.58     18.91 o
   9   6   1        7.44       10.11     17.55 o
  10   6   1      230.82      250.68     28.17 o
  11   6   1     1100.54     1083.35     51.89 o
 -11   7   1       19.38       -9.29     33.10 o
 -10   7   1       31.89       38.93     20.85 o
  -9   7   1     1287.57     1269.38     52.40 o
  -8   7   1      845.87      933.58     65.34 o
  -7   7   1      241.34      223.32     27.49 o
  -6   7   1      217.90      208.39     16.57 o
  -5   7   1     3352.64     3214.40     54.44 o
  -4   7   1    17888.01    17877.97    204.12 o
  -3   7   1    16362.71    16062.45    184.11 o
  -2   7   1     9483.05     9407.03    122.25 o
  -1   7   1    17046.32    17257.64    186.50 o
   0   7   1       22.52       26.23      6.88 o
   1   7   1     1408.56     1495.14     25.99 o
   2   7   1     2595.33     2443.25     45.45 o
   3   7   1    13407.42    13606.90    147.88 o
   4   7   1     1467.04     1642.10     34.89 o
   5   7   1     2794.40     2736.27     46.21 o
   6   7   1      882.97      967.59     47.15 o
   7   7   1     4780.91     4604.96     86.23 o
   8   7   1     3179.81     3130.47     99.73 o
   9   7   1      813.94      847.13     47.81 o
  10   7   1        3.62        2.31     20.78 o
  11   7   1      258.80      247.72     34.09 o
 -11   8   1      191.66      198.18     46.55 o
 -10   8   1      795.97      792.89     46.68 o
  -9   8   1     3161.63     3087.27     78.19 o
  -8   8   1     7563.62     7476.47    129.65 o
  -7   8   1     2579.00     2566.48     75.53 o
  -6   8   1     8131.80     8134.09    110.35 o
  -5   8   1    10961.56    10511.63    133.17 o
  -4   8   1    10468.72    10662.14    132.58 o
  -3   8   1       55.80       85.20     10.53 o
  -2   8   1     5604.57     5393.60     73.45 o
  -1   8   1     4802.04     4748.34     66.35 o
   0   8   1    46052.16    45264.23    620.81 o
   1   8   1    45314.26    44839.45    440.75 o
   2   8   1    19783.44    19976.97    240.98 o
   3   8   1     7818.01     7488.24     91.56 o
   4   8   1     6631.63     6754.21     86.03 o
   5   8   1      566.63      575.29     22.71 o
   6   8   1     2862.56     2783.49     49.48 o
   7   8   1        5.24      -19.19     19.28 o
   8   8   1     1609.74     1588.86     58.31 o
   9   8   1     1497.32     1573.20     71.81 o
  10   8   1      758.73      776.96     49.51 o
  11   8   1     1718.13     1651.13     92.24 o
 -11   9   1        2.31      -23.39     39.94 o
 -10   9   1      316.86      401.51     43.52 o
  -9   9   1      162.94      210.10     28.93 o
  -8   9   1      489.94      468.58     43.82 o
  -7   9   1     1320.65     1394.89     72.42 o
  -6   9   1      425.73      426.77     23.33 o
  -5   9   1      564.07      544.90     24.93 o
  -4   9   1      512.81      494.26     21.82 o
  -3   9   1      151.13      201.68     14.20 o
  -2   9   1     1694.89     1572.80     41.90 o
  -1   9   1      164.75      158.67     16.51 o
   0   9   1    14889.04    14874.77    157.82 o
   1   9   1        7.60       17.77     10.23 o
   2   9   1    16319.26    15961.68    158.52 o
   3   9   1    13220.60    12810.62    144.29 o
   4   9   1      196.39      200.79     15.32 o
   5   9   1      411.86      362.85     19.75 o
   6   9   1       67.20       65.77     13.28 o
   7   9   1     3007.34     3055.82     89.46 o
   8   9   1     4741.56     4727.53    119.45 o
   9   9   1     1714.25     1954.95     68.64 o
  10   9   1     1744.53     1770.84     94.87 o
 -11  10   1        2.56       -7.48     34.92 o
 -10  10   1     1455.26     1594.49     65.59 o
  -9  10   1     6848.08     7115.10    134.20 o
  -8  10   1    13483.62    13621.68    241.63 o
  -7  10   1     9906.17    10016.27    136.17 o
  -6  10   1    16387.29    16595.85    202.77 o
  -5  10   1    14620.37    14414.58    177.74 o
  -4  10   1     6474.50     6486.76    114.43 o
  -3  10   1     1543.87     1506.91     45.44 o
  -2  10   1     6826.74     6489.38    105.91 o
  -1  10   1     6930.23     6899.01     84.08 o
   0  10   1    33833.67    32433.16    354.91 o
   1  10   1    55727.31    53622.99    576.56 o
   2  10   1    32873.63    32001.97    322.40 o
   3  10   1    11693.70    11341.38    145.15 o
   4  10   1     4089.87     4083.04     69.99 o
   5  10   1      135.22      122.84     14.93 o
   6  10   1       27.49       28.86     14.21 o
   7  10   1     6466.92     6425.73    141.79 o
   8  10   1     4103.33     4079.72    133.45 o
   9  10   1     4222.74     4280.23    141.20 o
  10  10   1     2356.53     2713.37     85.69 o
 -10  11   1        0.42       13.40     37.15 o
  -9  11   1       36.51       12.55     23.33 o
  -8  11   1       30.17       65.92     28.96 o
  -7  11   1      135.53      187.63     24.51 o
  -6  11   1      149.52      172.77     27.57 o
  -5  11   1       92.99       75.69     14.81 o
  -4  11   1     3272.69     3191.61     58.05 o
  -3  11   1     1238.35     1252.35     35.94 o
  -2  11   1      558.01      447.46     31.76 o
  -1  11   1      654.15      681.00     22.79 o
   0  11   1     1541.54     1332.90     29.52 o
   1  11   1     2988.65     2979.64     55.44 o
   2  11   1    12353.34    12239.16    155.85 o
   3  11   1     7982.86     7735.35    109.54 o
   4  11   1      546.91      490.68     28.01 o
   5  11   1        1.15        2.79     16.54 o
   6  11   1     1140.16     1141.44     46.73 o
   7  11   1      787.35      766.86     40.45 o
   8  11   1     1792.56     1828.78     79.79 o
   9  11   1     2048.88     2308.74     78.36 o
  10  11   1     1444.76     1534.44     70.51 o
 -10  12   1      128.04      121.85     86.89 o
  -9  12   1     2896.53     2863.16     99.00 o
  -8  12   1     4004.36     4095.69    139.60 o
  -7  12   1     6108.08     6131.52    114.39 o
  -6  12   1     2974.02     3045.58     62.47 o
  -5  12   1     3706.99     3651.15     67.53 o
  -4  12   1     4105.36     3946.98     68.28 o
  -3  12   1       52.60       82.95     28.52 o
  -2  12   1      871.77      705.48     61.75 o
  -1  12   1     2278.50     2171.95     39.57 o
   0  12   1     6457.45     6297.65     81.97 o
   1  12   1    32708.05    31586.32    356.73 o
   2  12   1     9468.35     9183.80    126.37 o
   3  12   1    10331.73    10192.76    137.94 o
   4  12   1      794.42      758.21     32.37 o
   5  12   1      324.60      299.17     24.34 o
   6  12   1     1011.24     1007.09     40.28 o
   7  12   1      907.84      940.69     47.37 o
   8  12   1     2759.29     2670.39     95.49 o
   9  12   1      378.51      415.99     49.84 o
 -10  13   1       21.89       19.62     56.76 o
  -9  13   1      109.13      108.01     44.30 o
  -8  13   1      198.97      239.26     39.31 o
  -7  13   1      168.06       82.52     30.41 o
  -6  13   1      707.91      706.79     54.21 o
  -5  13   1     1152.53     1170.69     39.40 o
  -4  13   1      932.67      847.97     63.72 o
  -3  13   1     1636.48     1491.69     52.33 o
  -2  13   1      107.73      121.40     21.13 o
  -1  13   1     3682.92     3633.29     56.75 o
   0  13   1      276.32      273.64     16.64 o
   1  13   1     4892.60     4789.79     71.45 o
   2  13   1     1149.15     1027.72     45.97 o
   3  13   1      421.08      339.82     30.55 o
   4  13   1        2.01      -10.76     13.39 o
   5  13   1     1616.03     1626.13     48.63 o
   6  13   1       33.62       25.40     20.94 o
   7  13   1      126.49      119.90     34.46 o
   8  13   1      386.78      315.27     44.33 o
   9  13   1     1162.93     1278.52     90.76 o
  -9  14   1      177.26       95.15     37.68 o
  -8  14   1        4.33      -10.76     27.14 o
  -7  14   1       51.91       79.18     31.24 o
  -6  14   1      413.93      460.73     36.11 o
  -5  14   1      802.27      810.17     44.92 o
  -4  14   1        1.47        7.78     18.41 o
  -3  14   1        9.05      -16.01     17.82 o
  -2  14   1      183.64      196.02     21.10 o
  -1  14   1       26.31       25.15     10.64 o
   0  14   1       14.19       12.35     13.10 o
   1  14   1      277.40      277.98     18.49 o
   2  14   1     5803.62     5810.81    115.17 o
   3  14   1       19.91        5.91     23.06 o
   4  14   1        0.79      -15.26     19.58 o
   5  14   1     1376.24     1432.23     58.63 o
   6  14   1      407.38      374.10     35.24 o
   7  14   1        0.08       22.81     29.74 o
   8  14   1        4.62        3.92     29.87 o
   9  14   1      113.74      141.25     40.12 o
  -8  15   1      319.80      257.28     43.18 o
  -7  15   1       75.37       46.92     30.21 o
  -6  15   1      789.91      784.99     51.13 o
  -5  15   1     1223.70     1330.45     64.05 o
  -4  15   1     3103.14     3319.69     84.44 o
  -3  15   1      992.12     1018.31     70.60 o
  -2  15   1     7376.77     7398.04    114.75 o
  -1  15   1     2257.93     2122.23     53.40 o
   0  15   1        1.18      -11.18     11.18 o
   1  15   1      114.97       77.08     18.49 o
   2  15   1       59.67       31.90     32.97 o
   3  15   1     3368.93     3468.69     97.70 o
   4  15   1     1928.27     1829.01     99.12 o
   5  15   1     2143.28     2199.25     72.47 o
   6  15   1     1056.98     1133.01     57.47 o
   7  15   1      368.17      421.92     70.38 o
   8  15   1      516.16      615.50     58.52 o
  -8  16   1      347.50      430.09     51.73 o
  -7  16   1      488.51      532.33     59.40 o
  -6  16   1      188.30      191.83     39.58 o
  -5  16   1       24.65       34.16     23.64 o
  -4  16   1      266.49      264.07     38.63 o
  -3  16   1       19.22        6.80     16.49 o
  -2  16   1      249.45      255.38     25.20 o
  -1  16   1     1721.63     1675.74     48.85 o
   0  16   1     3305.08     3275.40     68.00 o
   1  16   1     2101.07     2048.26     44.82 o
   2  16   1      113.18       55.79     17.59 o
   3  16   1     2074.18     2135.39     71.12 o
   4  16   1        8.86       26.43     23.87 o
   5  16   1     1105.96     1117.45     80.71 o
   6  16   1     1316.44     1390.17    110.36 o
   7  16   1       20.66       12.78     33.12 o
  -7  17   1      164.34      133.68     38.84 o
  -6  17   1      516.84      524.53     57.39 o
  -5  17   1      372.80      399.89     39.57 o
  -4  17   1     2317.09     2343.94     90.42 o
  -3  17   1     1858.78     1794.75     54.48 o
  -2  17   1     7432.76     7409.04    149.46 o
  -1  17   1     1036.83      909.01     39.33 o
   0  17   1      195.89      184.68     28.60 o
   1  17   1      699.99      620.77     44.09 o
   2  17   1     1474.78     1393.82     61.05 o
   3  17   1     3656.54     3897.21     98.95 o
   4  17   1     1647.16     1437.31     66.24 o
   5  17   1     1964.66     1990.59     73.56 o
   6  17   1     1324.18     1407.43    116.86 o
   7  17   1       14.95       -0.23     46.30 o
  -6  18   1      722.62      770.32     64.98 o
  -5  18   1      198.39      194.72     34.34 o
  -4  18   1      159.34      143.36     30.86 o
  -3  18   1        1.23       14.20     23.85 o
  -2  18   1      101.06       60.12     26.14 o
  -1  18   1     1178.86     1213.59     60.58 o
   0  18   1     2616.30     2714.84     87.79 o
   1  18   1     3095.39     2972.84     86.54 o
   2  18   1      571.13      552.62     44.81 o
   3  18   1      736.50      789.47     52.34 o
   4  18   1       47.30       41.94     26.97 o
   5  18   1     1494.58     1546.87     92.65 o
   6  18   1      503.01      511.72     56.54 o
  -5  19   1      179.29      218.98     43.83 o
  -4  19   1        0.45       -3.83     26.02 o
  -3  19   1      468.35      464.14     43.83 o
  -2  19   1      727.62      705.30     50.57 o
  -1  19   1      701.04      689.89     50.48 o
   0  19   1      296.66      334.33     38.85 o
   1  19   1       16.45       18.14     25.59 o
   2  19   1      754.73      784.84     54.27 o
   3  19   1      276.51      236.15     37.38 o
   4  19   1      633.66      625.32     50.72 o
   5  19   1      132.67      147.03     41.67 o
  -4  20   1      178.84      154.17     36.21 o
  -3  20   1      238.53      167.32     35.49 o
  -2  20   1        0.32       -6.19     25.66 o
  -1  20   1      111.26      109.55     32.24 o
   0  20   1     1284.29     1238.25     67.48 o
   1  20   1       32.68       44.49     28.95 o
   2  20   1      316.60      354.17     42.84 o
   3  20   1        4.97        3.43     28.32 o
  -1  21   1      113.99      143.70     35.44 o
   0  21   1       35.56       44.16     30.18 o
 -12   0   2     1850.16     2019.55    142.95 o
 -11   0   2      432.30      427.45     74.28 o
 -10   0   2      355.42      335.47     41.05 o
  -9   0   2     1084.83      977.20     38.38 o
  -8   0   2    37748.06    37477.30    526.71 o
  -7   0   2    32076.51    31115.36    437.72 o
  -6   0   2    58545.15    60444.32   1595.50 o
  -5   0   2    50246.36    51839.75    841.46 o
  -4   0   2    92909.21    96477.64   1449.47 o
  -3   0   2    29958.64    30859.62    311.82 o
  -2   0   2      918.82     1081.25     17.41 o
  -1   0   2    21988.50    21406.46    938.30 o
   0   0   2     9010.63     9523.26    172.96 o
   1   0   2    66017.16    65296.95   1123.99 o
   2   0   2    83235.59    84960.92   1164.86 o
   3   0   2    75426.36    76434.85   1016.56 o
   4   0   2    75513.26    76320.30   1251.64 o
   5   0   2     1714.38     1647.08     68.67 o
   6   0   2     2231.95     2245.82     76.80 o
   7   0   2     3211.21     2996.19    104.41 o
   8   0   2      119.94       97.56     30.67 o
   9   0   2     3491.07     3280.04    115.19 o
  10   0   2      139.60      129.19     38.14 o
  11   0   2      405.71      297.92     51.50 o
 -12   1   2        3.48      -15.75     33.19 o
 -11   1   2      100.86       97.21     34.18 o
 -10   1   2       74.62       72.80     15.13 o
  -9   1   2     1239.82     1177.77     28.45 o
  -8   1   2     2914.19     2914.13     41.19 o
  -7   1   2     5904.40     5788.68     72.17 o
  -6   1   2    16072.99    16133.44    154.72 o
  -5   1   2     3815.92     3894.75     39.84 o
  -4   1   2    10951.71    11746.30    103.36 o
  -3   1   2       89.25       52.79      3.72 o
  -2   1   2      112.38      148.99      4.50 o
  -1   1   2     1366.82     1459.46     26.04 o
   0   1   2    28642.23    29440.07    315.99 o
   1   1   2    35915.57    36280.51    281.55 o
   2   1   2    58089.23    60801.84    578.57 o
   3   1   2   112744.98   115863.09    965.08 o
   4   1   2    56536.91    56535.42    595.21 o
   5   1   2      372.85      387.78     21.40 o
   6   1   2      639.39      589.64     26.53 o
   7   1   2     3812.59     3833.64     80.50 o
   8   1   2     3421.67     3270.60     97.16 o
   9   1   2     4193.26     4121.68     92.58 o
  10   1   2     4372.21     4601.93    103.29 o
  11   1   2     3628.46     3676.94     95.87 o
 -12   2   2     1767.38     1797.35    100.55 o
 -11   2   2      161.38      142.02     39.24 o
 -10   2   2     1041.88     1048.69     37.77 o
  -9   2   2       12.83       -0.42     17.14 o
  -8   2   2    10882.75    10844.22    138.92 o
  -7   2   2    12743.20    12634.85    153.25 o
  -6   2   2     3031.00     3021.25     45.79 o
  -5   2   2    21321.90    21984.37    194.33 o
  -4   2   2    17428.84    17429.80    149.85 o
  -3   2   2    19119.27    19580.73    155.47 o
  -2   2   2     6327.23     6323.89     56.49 o
  -1   2   2      649.30      701.25     11.22 o
   0   2   2    14520.62    15703.27    124.70 o
   1   2   2    26489.71    27061.21    255.96 o
   2   2   2    17762.04    17957.32    166.16 o
   3   2   2    29458.82    30510.74    339.55 o
   4   2   2     6944.50     6827.21    100.50 o
   5   2   2        8.29       15.66      9.58 o
   6   2   2      122.73      127.99     14.83 o
   7   2   2     1351.76     1275.13     39.08 o
   8   2   2      527.95      468.28     34.38 o
   9   2   2     1997.22     1890.93     63.50 o
  10   2   2      214.29      212.95     30.95 o
  11   2   2      182.45      248.21     34.19 o
 -12   3   2        2.47      -18.04     41.34 o
 -11   3   2      321.50      289.75     53.26 o
 -10   3   2      272.89      281.23     23.43 o
  -9   3   2     1498.44     1503.81     41.99 o
  -8   3   2     3700.73     3720.38     65.00 o
  -7   3   2     4558.76     4525.26     70.14 o
  -6   3   2    11251.35    10974.20    122.65 o
  -5   3   2     1724.61     1567.35     29.13 o
  -4   3   2      744.15      751.74     23.49 o
  -3   3   2      350.89      307.92     10.36 o
  -2   3   2    14186.26    15324.41    140.07 o
  -1   3   2     5894.80     5940.82     69.08 o
   0   3   2    10417.75    10374.25     92.21 o
   1   3   2      106.40       46.56      6.25 o
   2   3   2     2889.92     3264.88     40.98 o
   3   3   2    13976.82    14480.96    184.52 o
   4   3   2     1056.86     1067.44     45.37 o
   5   3   2       26.32       44.67     10.66 o
   6   3   2     3028.55     2847.38     53.85 o
   7   3   2      522.78      509.23     26.98 o
   8   3   2     3211.40     3124.27     76.53 o
   9   3   2      338.85      429.20     36.84 o
  10   3   2     1164.60     1169.41     49.49 o
  11   3   2     1047.40     1060.07     57.99 o
 -12   4   2      495.58      500.51     62.22 o
 -11   4   2       18.04        3.50     31.71 o
 -10   4   2     1062.72     1084.93     43.04 o
  -9   4   2       30.86       12.93     14.16 o
  -8   4   2      336.18      309.05     21.77 o
  -7   4   2     1717.60     1690.12     40.17 o
  -6   4   2     1517.70     1435.13     34.06 o
  -5   4   2      193.51      194.51     12.71 o
  -4   4   2     7930.65     7758.73     93.27 o
  -3   4   2    27531.96    27942.18    241.75 o
  -2   4   2    14575.12    14672.49    160.14 o
  -1   4   2    13460.43    13588.68    137.72 o
   0   4   2      302.45      331.99     14.55 o
   1   4   2      354.36      403.00     11.68 o
   2   4   2     5477.98     5648.24     57.78 o
   3   4   2     7290.76     7387.92     93.48 o
   4   4   2      556.44      557.72     24.27 o
   5   4   2      234.71      257.59     29.33 o
   6   4   2     1307.08     1284.30     35.65 o
   7   4   2     8362.03     8399.46    118.53 o
   8   4   2      680.84      719.50     42.39 o
   9   4   2      542.51      516.99     39.12 o
  10   4   2        3.58      -11.03     18.35 o
  11   4   2        2.65      -23.47     23.47 o
 -12   5   2     1353.49     1502.58    102.02 o
 -11   5   2     3635.05     3529.65    101.78 o
 -10   5   2     4026.41     4040.96     77.67 o
  -9   5   2     2329.87     2462.21     79.72 o
  -8   5   2     1591.12     1592.95     42.66 o
  -7   5   2     1795.33     1719.67     46.53 o
  -6   5   2        0.38        0.19      9.63 o
  -5   5   2     2689.65     2518.83     45.49 o
  -4   5   2    26001.34    26692.61    354.87 o
  -3   5   2    36878.88    37663.97    333.65 o
  -2   5   2    26457.96    27158.17    325.97 o
  -1   5   2    75989.31    76392.20    770.40 o
   0   5   2    62610.27    64606.37    532.95 o
   1   5   2     5915.56     6004.73     65.03 o
   2   5   2      783.65      771.44     19.05 o
   3   5   2      412.19      448.14     23.16 o
   4   5   2     2308.05     2341.72     42.95 o
   5   5   2     3346.13     3412.72     58.56 o
   6   5   2     8007.42     7783.42    121.50 o
   7   5   2     1383.01     1300.79     40.18 o
   8   5   2      334.60      378.81     33.22 o
   9   5   2      863.98      772.46     41.65 o
  10   5   2      507.49      411.49     33.71 o
  11   5   2        5.36        1.91     24.86 o
 -12   6   2       89.89       30.08     50.45 o
 -11   6   2        7.10      -19.09     23.58 o
 -10   6   2        9.57      -14.82     14.82 o
  -9   6   2      808.41      714.62     34.90 o
  -8   6   2      100.67      106.51     17.24 o
  -7   6   2      505.00      458.31     24.96 o
  -6   6   2      970.11     1044.51     41.34 o
  -5   6   2     1109.35     1021.21     27.56 o
  -4   6   2    12525.91    12366.62    181.34 o
  -3   6   2    10677.26    10306.89    146.98 o
  -2   6   2    19527.67    19811.56    263.86 o
  -1   6   2    15450.83    15344.27    181.49 o
   0   6   2     9662.75     9769.53    115.64 o
   1   6   2     4625.62     4358.41     48.48 o
   2   6   2       42.30       62.31      8.60 o
   3   6   2     6952.56     6937.09    108.87 o
   4   6   2     1753.53     1816.49     38.14 o
   5   6   2     4006.28     3865.49     62.93 o
   6   6   2    14057.34    13434.80    235.56 o
   7   6   2     8358.71     8320.09    119.78 o
   8   6   2    10643.32    10774.78    174.98 o
   9   6   2     1604.76     1542.18     53.21 o
  10   6   2      520.57      529.63     37.38 o
  11   6   2        4.65        8.33     21.82 o
 -12   7   2      577.04      571.81     96.70 o
 -11   7   2     2385.92     2304.00    105.81 o
 -10   7   2     5806.04     5969.34    131.49 o
  -9   7   2     1760.18     1781.74     56.19 o
  -8   7   2     1675.46     1595.96     50.71 o
  -7   7   2     1133.84     1034.37     46.37 o
  -6   7   2      705.05      656.86     44.37 o
  -5   7   2     6165.52     6286.05     96.61 o
  -4   7   2    18934.35    18792.41    240.91 o
  -3   7   2    20786.25    20927.56    212.48 o
  -2   7   2    27078.14    27370.23    373.53 o
  -1   7   2    20247.23    20313.30    218.41 o
   0   7   2    27642.89    28238.77    320.91 o
   1   7   2     2015.10     2090.67     35.11 o
   2   7   2      184.63      225.33     13.48 o
   3   7   2    12581.46    12173.19    147.62 o
   4   7   2     5625.62     5986.05     85.13 o
   5   7   2     8121.43     7907.39    107.60 o
   6   7   2     7252.25     7229.08    134.72 o
   7   7   2     2244.63     2124.27    166.78 o
   8   7   2       13.42       -1.03     20.80 o
   9   7   2       24.55       -2.85     21.06 o
  10   7   2      191.60      217.59     31.94 o
  11   7   2      355.28      348.65     38.91 o
 -11   8   2      232.01      202.39     72.18 o
 -10   8   2      711.87      706.24     43.25 o
  -9   8   2     2151.75     2146.34     63.33 o
  -8   8   2     3495.52     3591.95     79.61 o
  -7   8   2     4332.42     4239.75    143.09 o
  -6   8   2     2237.16     2193.19     48.64 o
  -5   8   2    13342.61    13207.21    159.66 o
  -4   8   2      114.39      133.93     16.49 o
  -3   8   2      157.57      152.73     11.35 o
  -2   8   2      997.80      957.10     31.05 o
  -1   8   2     2101.07     2062.60     40.02 o
   0   8   2    11867.25    11622.19    132.87 o
   1   8   2    31029.14    30806.08    289.26 o
   2   8   2     6968.01     6930.57     84.70 o
   3   8   2     1271.19     1286.99     49.01 o
   4   8   2      880.52      899.15     31.59 o
   5   8   2      146.86      137.88     15.41 o
   6   8   2     3014.49     2990.65     58.87 o
   7   8   2     1072.44      880.51     52.95 o
   8   8   2      728.17      816.16     63.26 o
   9   8   2       69.52        1.00     21.73 o
  10   8   2       18.25      -20.49     22.44 o
 -11   9   2      185.62      139.17     42.58 o
 -10   9   2      894.25      897.26     49.48 o
  -9   9   2      272.20      244.96     28.04 o
  -8   9   2       79.80      100.25     26.54 o
  -7   9   2     1216.54     1266.48     53.47 o
  -6   9   2       71.71       51.14     12.78 o
  -5   9   2     1136.78     1048.16     30.91 o
  -4   9   2      448.66      476.88     20.95 o
  -3   9   2      806.26      834.20     57.70 o
  -2   9   2      232.32      220.97     20.43 o
  -1   9   2       11.29       -4.37      8.83 o
   0   9   2     6705.82     6742.85     92.93 o
   1   9   2     2245.46     1972.48     37.19 o
   2   9   2     5861.94     5796.48     76.41 o
   3   9   2    11740.33    11522.98    146.95 o
   4   9   2     1857.42     1826.38     40.05 o
   5   9   2     2955.93     2971.27     55.90 o
   6   9   2     3609.91     3692.15     74.90 o
   7   9   2      228.58      203.29     54.19 o
   8   9   2      613.13      659.05     50.94 o
   9   9   2      157.38      196.04     31.21 o
  10   9   2      228.09      185.83     38.03 o
 -11  10   2       46.95       28.92     38.14 o
 -10  10   2       33.86      124.73     40.63 o
  -9  10   2       33.26       30.67     24.88 o
  -8  10   2      536.48      624.46     46.97 o
  -7  10   2       69.16       51.24     13.66 o
  -6  10   2       13.10       13.40     12.81 o
  -5  10   2      297.25      291.22     19.04 o
  -4  10   2     2076.49     1985.76     41.10 o
  -3  10   2      210.32      191.94     22.05 o
  -2  10   2     9299.96     9005.29    135.36 o
  -1  10   2     2621.70     2501.74     48.55 o
   0  10   2     1750.42     1710.66     39.53 o
   1  10   2     5680.52     5372.06     81.42 o
   2  10   2       56.94       55.90     11.59 o
   3  10   2      204.28      185.00     17.98 o
   4  10   2       34.50       16.54     13.34 o
   5  10   2      513.81      519.43     42.52 o
   6  10   2       18.20       12.53     17.05 o
   7  10   2      130.60      152.29     31.72 o
   8  10   2      207.85      203.77     36.07 o
   9  10   2      120.27      101.69     35.40 o
  10  10   2      313.05      351.89     46.53 o
 -11  11   2       98.04      110.41     45.55 o
 -10  11   2      190.24      172.38     46.58 o
  -9  11   2      911.53     1019.34     53.04 o
  -8  11   2      921.64     1039.35     59.87 o
  -7  11   2       31.06       26.84     20.76 o
  -6  11   2        9.83        5.78     13.01 o
  -5  11   2      674.94      673.25     28.08 o
  -4  11   2      361.85      372.56     46.65 o
  -3  11   2      572.03      525.10     32.97 o
  -2  11   2       11.70       -2.92     12.61 o
  -1  11   2       57.75       63.79     12.83 o
   0  11   2      769.09      670.36     21.53 o
   1  11   2     2843.40     2689.85     53.80 o
   2  11   2     1276.32     1218.02     32.25 o
   3  11   2     1055.08      953.41     34.97 o
   4  11   2       34.86       44.94     14.95 o
   5  11   2      859.68      855.91     36.78 o
   6  11   2        4.62       19.59     17.90 o
   7  11   2      565.44      625.79     39.25 o
   8  11   2      253.83      296.18     41.52 o
   9  11   2       88.35      105.80     29.60 o
  10  11   2        8.80       20.23     28.01 o
 -10  12   2      202.53      291.63    101.61 o
  -9  12   2      850.70      899.15     60.87 o
  -8  12   2      762.83      781.03     55.19 o
  -7  12   2     1835.08     1896.30     87.19 o
  -6  12   2     1962.16     1955.61     53.20 o
  -5  12   2     3358.41     3387.88     62.60 o
  -4  12   2     3615.68     3638.25     62.93 o
  -3  12   2       32.25       50.99     17.28 o
  -2  12   2     5960.35     5698.96     89.17 o
  -1  12   2    15962.76    15333.42    189.66 o
   0  12   2     2483.29     2457.47     43.12 o
   1  12   2     3458.47     3196.51     61.79 o
   2  12   2     1944.39     1832.10     46.48 o
   3  12   2     1592.87     1549.18     43.47 o
   4  12   2      232.61      248.75     22.50 o
   5  12   2       35.24       29.88     16.60 o
   6  12   2      912.50     1017.40     49.52 o
   7  12   2     2015.14     1972.38     65.83 o
   8  12   2     2867.17     3019.41    110.85 o
   9  12   2      736.94      712.14     60.68 o
 -10  13   2     1827.29     2060.73    114.38 o
  -9  13   2     2964.09     3137.05    108.24 o
  -8  13   2     2728.32     2747.32     94.73 o
  -7  13   2      653.75      741.47     60.80 o
  -6  13   2      105.92      110.43     25.81 o
  -5  13   2      999.34      940.01     40.12 o
  -4  13   2     9097.45     8993.10    147.49 o
  -3  13   2    18246.64    17720.98    248.81 o
  -2  13   2     2544.21     2525.19     55.55 o
  -1  13   2     7547.59     7223.76    107.60 o
   0  13   2     1008.42     1004.11     43.56 o
   1  13   2      120.57      142.96     18.74 o
   2  13   2      772.80      758.71     44.62 o
   3  13   2      169.57      175.03     19.95 o
   4  13   2     2455.72     2497.44     59.11 o
   5  13   2     1836.65     1803.72     52.34 o
   6  13   2     1893.97     2048.27     72.22 o
   7  13   2     1317.17     1411.96    133.61 o
   8  13   2     1110.40     1184.51    100.48 o
   9  13   2        6.60      -30.76     30.76 o
  -9  14   2       27.62       26.25     63.77 o
  -8  14   2      233.74      297.92     51.06 o
  -7  14   2       36.23       22.91     27.13 o
  -6  14   2      730.36      727.96     43.37 o
  -5  14   2      975.85      941.07     47.50 o
  -4  14   2      124.92      106.76     22.95 o
  -3  14   2     3642.48     3636.31     84.08 o
  -2  14   2     4865.33     4676.27     87.92 o
  -1  14   2    13421.93    12911.87    170.40 o
   0  14   2     2663.78     2571.26     47.02 o
   1  14   2     4136.13     3975.17     63.71 o
   2  14   2     1958.62     1968.37     61.59 o
   3  14   2     2333.81     2361.23     69.43 o
   4  14   2      854.43      755.97     44.75 o
   5  14   2     4772.39     4914.62    107.38 o
   6  14   2     6390.25     6805.45    133.31 o
   7  14   2     6053.01     6135.92    269.93 o
   8  14   2     2969.63     3382.34    126.72 o
  -9  15   2     2446.52     2402.29    133.14 o
  -8  15   2     3473.25     3644.62    124.05 o
  -7  15   2     1127.06     1235.64    130.26 o
  -6  15   2       13.80      -21.71     22.25 o
  -5  15   2      897.56      793.25     48.96 o
  -4  15   2     6516.48     6491.03    124.06 o
  -3  15   2    12480.91    12326.58    169.08 o
  -2  15   2     6042.98     5790.67    101.30 o
  -1  15   2     6976.63     6850.91    108.91 o
   0  15   2     3744.99     3478.08     57.82 o
   1  15   2     3055.21     3014.06     66.73 o
   2  15   2      595.39      620.74     42.04 o
   3  15   2     1533.31     1539.01     61.16 o
   4  15   2      224.83      220.24     30.20 o
   5  15   2      443.28      479.12     61.70 o
   6  15   2     2180.66     2355.66     77.57 o
   7  15   2      799.37      794.88     63.85 o
   8  15   2      556.48      599.69     60.13 o
  -8  16   2       48.23       35.95     42.30 o
  -7  16   2       62.92      115.45     39.10 o
  -6  16   2       41.36       25.49     29.50 o
  -5  16   2       87.43       35.78     25.70 o
  -4  16   2      646.60      593.72     43.08 o
  -3  16   2     1984.77     1999.35     57.94 o
  -2  16   2     2056.63     2033.82     65.14 o
  -1  16   2     3130.54     2968.09     66.83 o
   0  16   2     1956.26     1902.09     53.50 o
   1  16   2       94.80      109.35     14.86 o
   2  16   2        8.80      -20.03     20.03 o
   3  16   2      226.12      190.96     29.81 o
   4  16   2      890.27      863.32     64.13 o
   5  16   2     2293.90     2406.26     80.26 o
   6  16   2     1338.66     1492.89    140.13 o
   7  16   2     1639.18     1530.41     87.74 o
  -7  17   2     1699.06     1889.95    105.88 o
  -6  17   2     1403.36     1698.42     82.48 o
  -5  17   2      296.43      298.09     35.04 o
  -4  17   2        0.12      -16.39     16.93 o
  -3  17   2       46.80       53.10     19.46 o
  -2  17   2      362.20      397.11     30.43 o
  -1  17   2      175.25      165.65     21.87 o
   0  17   2      433.52      439.32     30.65 o
   1  17   2      328.86      307.72     35.03 o
   2  17   2      706.59      673.11     56.55 o
   3  17   2      138.28       52.26     26.42 o
   4  17   2      260.69      242.42     34.90 o
   5  17   2      103.79      146.24     31.57 o
   6  17   2        8.91      -23.31     31.82 o
  -6  18   2      957.90      978.55     68.75 o
  -5  18   2      193.00      129.88     30.54 o
  -4  18   2     1055.33     1073.79     48.22 o
  -3  18   2      606.15      628.99     39.18 o
  -2  18   2      868.91      784.42     50.39 o
  -1  18   2      101.89       89.81     27.28 o
   0  18   2       10.42       30.93     27.94 o
   1  18   2      809.52      933.61     54.83 o
   2  18   2     1563.04     1578.10     70.29 o
   3  18   2      513.74      613.95     54.21 o
   4  18   2      877.91      835.54     54.83 o
   5  18   2       27.45        3.64     26.97 o
  -5  19   2      843.30      777.61     65.42 o
  -4  19   2      682.62      791.11     54.00 o
  -3  19   2      872.64      999.34     93.68 o
  -2  19   2       76.77       60.67     27.26 o
  -1  19   2        0.48      -22.70     22.70 o
   0  19   2     1328.92     1360.90     67.56 o
   1  19   2     1432.63     1408.12     68.84 o
   2  19   2     1558.91     1850.66     76.12 o
   3  19   2     1180.05     1224.74     66.79 o
   4  19   2     2220.34     2625.82     90.92 o
  -4  20   2      836.82      783.26     56.52 o
  -3  20   2     1312.63     1397.84     72.17 o
  -2  20   2       29.71       25.59     28.41 o
  -1  20   2      796.31      796.49     55.49 o
   0  20   2      668.86      643.62     51.43 o
   1  20   2     2091.75     2515.71     88.82 o
   2  20   2     3284.56     3797.82    108.95 o
   3  20   2     1140.62     1210.32     70.35 o
 -13   1   3        6.96      -34.64     34.64 o
 -12   1   3      426.94      523.47     60.94 o
 -11   1   3      327.75      254.26     42.61 o
 -10   1   3        2.07       -3.21     11.03 o
  -9   1   3      292.29      314.03     21.85 o
  -8   1   3      891.95      792.99     27.49 o
  -7   1   3        1.75       -2.50      8.81 o
  -6   1   3      365.06      372.34     18.49 o
  -5   1   3      217.13      212.18      8.88 o
  -4   1   3     2741.67     2834.89     24.05 o
  -3   1   3    36406.31    38239.42    315.58 o
  -2   1   3      550.09      575.00     17.91 o
  -1   1   3      409.40      457.90      9.33 o
   0   1   3    22767.44    23379.78    174.38 o
   1   1   3      911.58      960.32     14.53 o
   2   1   3     4772.90     4907.06     54.85 o
   3   1   3       93.34       95.86      9.65 o
   4   1   3      390.75      458.31     21.18 o
   5   1   3      753.30      742.76     30.13 o
   6   1   3      384.97      396.30     23.43 o
   7   1   3      254.09      248.61     26.97 o
   8   1   3      227.19      153.15     25.85 o
   9   1   3       19.99       -1.50     20.34 o
  10   1   3      881.72      912.69     52.27 o
  11   1   3      102.66      134.74     32.09 o
 -12   2   3      105.34      166.53     42.48 o
 -11   2   3      281.89      355.47     47.54 o
 -10   2   3       90.04       82.81     16.13 o
  -9   2   3     1738.74     1740.37     41.98 o
  -8   2   3     3020.40     2913.98     52.57 o
  -7   2   3    12712.67    12625.53    150.36 o
  -6   2   3     3779.99     3731.95     50.46 o
  -5   2   3     4410.22     4302.56     45.22 o
  -4   2   3      540.69      563.95     11.14 o
  -3   2   3     3704.23     3608.71     35.12 o
  -2   2   3    10461.23    10648.34    104.70 o
  -1   2   3    36493.79    36993.42    288.28 o
   0   2   3    35506.62    35327.73    260.91 o
   1   2   3     4307.96     4258.36     44.07 o
   2   2   3    44140.47    44855.46    389.65 o
   3   2   3     1464.42     1408.18     26.37 o
   4   2   3     5851.62     6123.08     94.55 o
   5   2   3       29.17       18.90     10.17 o
   6   2   3     1132.36     1122.66     34.96 o
   7   2   3     8395.46     8072.22    133.64 o
   8   2   3     5045.14     5189.25    104.36 o
   9   2   3     2302.03     2321.94     71.27 o
  10   2   3      996.96     1014.00     56.16 o
  11   2   3       58.69       59.07     29.27 o
 -12   3   3     1221.55     1226.78    149.96 o
 -11   3   3      875.15      967.53     72.32 o
 -10   3   3     4153.22     4065.45     72.89 o
  -9   3   3     2975.69     2977.62     57.65 o
  -8   3   3     7474.95     7546.87    134.67 o
  -7   3   3     2629.19     2547.12     47.06 o
  -6   3   3     6523.91     6696.42     80.01 o
  -5   3   3      183.30      218.88      9.76 o
  -4   3   3     3312.68     3479.25     35.41 o
  -3   3   3    45462.71    46459.31    381.64 o
  -2   3   3    55672.69    56453.35    499.54 o
  -1   3   3     4500.17     4647.39     47.46 o
   0   3   3    21462.38    21487.58    171.27 o
   1   3   3     3230.91     3120.00     33.92 o
   2   3   3      424.50      439.54     13.94 o
   3   3   3      932.43     1049.12     27.40 o
   4   3   3     1965.24     1884.91     39.54 o
   5   3   3      760.05      702.00     38.25 o
   6   3   3       43.45       29.64     13.13 o
   7   3   3     3225.48     3128.82     69.02 o
   8   3   3      252.00      144.34     26.89 o
   9   3   3        6.19       16.99     22.32 o
  10   3   3      142.42      177.16     31.24 o
  11   3   3      123.04      145.37     32.56 o
 -12   4   3      393.62      462.37     59.24 o
 -11   4   3      166.52       91.34     34.09 o
 -10   4   3     2363.08     2405.92     54.94 o
  -9   4   3     4300.66     4156.10     72.26 o
  -8   4   3     7423.67     7364.94    110.03 o
  -7   4   3     9684.51     9721.17    123.72 o
  -6   4   3    13846.36    13859.08    148.48 o
  -5   4   3     9893.04    10296.63    107.54 o
  -4   4   3     2246.16     2400.69     27.52 o
  -3   4   3     8803.50     8502.36     84.20 o
  -2   4   3    31528.50    32777.28    316.65 o
  -1   4   3    77130.84    76483.61    635.18 o
   0   4   3    28277.95    28178.93    235.63 o
   1   4   3    10397.01    10608.48     97.94 o
   2   4   3    23592.85    23522.39    203.85 o
   3   4   3     9933.96    10923.60    132.75 o
   4   4   3     9346.76     9795.49    175.23 o
   5   4   3      948.24      890.97     37.03 o
   6   4   3     9488.83     9430.60    128.24 o
   7   4   3    14794.60    14429.12    184.33 o
   8   4   3    11337.52    11867.56    185.50 o
   9   4   3     5974.22     6256.49    123.83 o
  10   4   3     1860.64     1756.83     67.57 o
  11   4   3      612.16      716.66     51.97 o
 -12   5   3      314.79      310.45     52.02 o
 -11   5   3     1107.02     1073.36     58.11 o
 -10   5   3      649.27      685.00     33.33 o
  -9   5   3    12306.74    12598.14    162.82 o
  -8   5   3     7648.60     7702.32    108.19 o
  -7   5   3     8302.15     7987.13    107.54 o
  -6   5   3     3170.69     2974.23     56.09 o
  -5   5   3     9689.71    10174.05    139.05 o
  -4   5   3     2561.13     2733.52     33.79 o
  -3   5   3    15438.10    15135.78    134.45 o
  -2   5   3     7946.68     8008.49     96.42 o
  -1   5   3     2197.48     2246.70     31.17 o
   0   5   3    13686.61    13482.46    121.09 o
   1   5   3     3340.81     3541.49     41.46 o
   2   5   3      202.40      288.30     14.13 o
   3   5   3    12499.81    13330.86    158.56 o
   4   5   3      236.16      235.39     18.49 o
   5   5   3       31.73       24.58     11.76 o
   6   5   3      792.10      706.34     34.64 o
   7   5   3      733.16      705.32     34.09 o
   8   5   3     2416.03     2274.92     69.34 o
   9   5   3        0.08       22.80     22.03 o
  10   5   3       15.88       37.66     21.61 o
  11   5   3       82.91       63.74     29.90 o
 -12   6   3      848.19      922.91     78.27 o
 -11   6   3      492.35      395.22     41.07 o
 -10   6   3      737.32      796.05     36.96 o
  -9   6   3     2745.56     2593.58     57.61 o
  -8   6   3      905.20      867.96     33.62 o
  -7   6   3       24.37       27.01     12.15 o
  -6   6   3     2654.03     2708.41     65.77 o
  -5   6   3       88.32       88.86     10.31 o
  -4   6   3      239.83      228.52     15.13 o
  -3   6   3     8630.03     8796.82    109.85 o
  -2   6   3    15852.34    16169.56    188.66 o
  -1   6   3    92883.58    93027.43   1036.55 o
   0   6   3    18852.20    19164.51    168.60 o
   1   6   3     9113.71     8907.39     93.01 o
   2   6   3     5517.97     5575.17     74.06 o
   3   6   3      153.26      126.26     12.99 o
   4   6   3     6693.88     6579.56     92.45 o
   5   6   3     1405.97     1395.71     42.02 o
   6   6   3     1034.03     1059.97    101.64 o
   7   6   3     4965.54     5003.91    116.76 o
   8   6   3     5481.78     5205.27    108.07 o
   9   6   3     1833.87     1966.98     68.27 o
  10   6   3     1071.00     1082.71     58.08 o
  11   6   3      363.40      467.76     62.34 o
 -12   7   3      152.28      148.56     64.47 o
 -11   7   3       26.88      -15.39     39.94 o
 -10   7   3      287.68      290.42     28.71 o
  -9   7   3     1742.31     1779.36     53.71 o
  -8   7   3     4206.60     4248.10    126.03 o
  -7   7   3     2788.12     2857.33     63.00 o
  -6   7   3     4193.81     4091.00     87.82 o
  -5   7   3     9140.93     8900.02    154.14 o
  -4   7   3      962.51     1058.25     32.92 o
  -3   7   3      212.70      219.86     11.18 o
  -2   7   3     9844.77    10127.54    124.27 o
  -1   7   3       87.83      119.08     11.18 o
   0   7   3      693.98      675.86     20.95 o
   1   7   3     8988.08     8934.38    102.84 o
   2   7   3    17297.06    17956.18    189.09 o
   3   7   3    17770.49    17614.81    206.17 o
   4   7   3    10000.64     9971.03    129.44 o
   5   7   3     4317.27     4425.29     72.86 o
   6   7   3     2511.90     2411.33     69.08 o
   7   7   3      147.36       72.96     39.94 o
   8   7   3       20.08       27.50     25.59 o
   9   7   3      171.33      163.76     29.03 o
  10   7   3        0.74       -1.66     23.69 o
 -12   8   3     1325.55     1388.88    138.75 o
 -11   8   3      915.82      939.88     92.50 o
 -10   8   3      294.72      276.57     46.95 o
  -9   8   3      135.69      170.71     23.26 o
  -8   8   3     1000.52      897.71     41.16 o
  -7   8   3     2648.47     2610.31    109.52 o
  -6   8   3     3037.75     2848.23     56.25 o
  -5   8   3     2774.47     2805.90     56.18 o
  -4   8   3     2586.07     2378.20     41.90 o
  -3   8   3     1843.15     1835.50     42.98 o
  -2   8   3    27266.26    27549.59    305.99 o
  -1   8   3     9805.85     9349.23    118.47 o
   0   8   3     2551.12     2373.26     49.26 o
   1   8   3       12.21       15.41      9.63 o
   2   8   3        0.33        5.08     11.16 o
   3   8   3     3723.09     3693.86     69.94 o
   4   8   3     2950.64     2900.52     71.81 o
   5   8   3     1585.22     1443.24     45.61 o
   6   8   3      356.32      244.71     39.60 o
   7   8   3      150.50      152.96     37.15 o
   8   8   3      736.56      748.12     47.42 o
   9   8   3      174.17      114.06     27.67 o
  10   8   3      166.70      238.20     35.81 o
 -11   9   3     1729.47     1754.96     96.62 o
 -10   9   3      400.63      381.44    114.92 o
  -9   9   3      166.09      152.07     26.70 o
  -8   9   3     2838.66     2853.02     79.30 o
  -7   9   3     1163.57     1168.95     52.80 o
  -6   9   3    10892.84    10967.35    157.69 o
  -5   9   3    25264.49    24777.36    408.16 o
  -4   9   3    13024.68    12722.40    152.85 o
  -3   9   3     7243.59     7412.32    113.74 o
  -2   9   3     8817.73     8432.55    125.76 o
  -1   9   3     6638.51     6825.11     94.26 o
   0   9   3       44.14       50.47     11.82 o
   1   9   3    10125.32     9865.46    124.97 o
   2   9   3    21167.93    21190.15    242.66 o
   3   9   3    16017.06    16177.53    218.17 o
   4   9   3    37089.02    36928.93    457.85 o
   5   9   3     7993.90     8217.56    153.27 o
   6   9   3     5922.62     6064.21    195.22 o
   7   9   3      547.52      462.64     53.88 o
   8   9   3      114.27       83.33     30.48 o
   9   9   3      627.00      581.04     45.82 o
  10   9   3      435.76      560.09     49.00 o
 -11  10   3     1559.82     1821.34    103.05 o
 -10  10   3      346.61      341.59     51.86 o
  -9  10   3      645.40      656.25     40.98 o
  -8  10   3      448.49      434.61     33.00 o
  -7  10   3     3872.57     3891.12     65.55 o
  -6  10   3     3832.26     3958.77     66.14 o
  -5  10   3     7270.03     7314.84    100.58 o
  -4  10   3    12092.48    11498.99    162.27 o
  -3  10   3      703.29      674.50     45.51 o
  -2  10   3    14716.83    13856.37    170.09 o
  -1  10   3       77.43      112.27     14.21 o
   0  10   3     1837.29     1757.04     40.69 o
   1  10   3     7710.88     7605.13    131.96 o
   2  10   3     3051.92     2860.91     62.26 o
   3  10   3     6150.58     6021.29    102.05 o
   4  10   3     4100.69     4017.32     73.52 o
   5  10   3     1510.60     1494.50     63.06 o
   6  10   3       78.25       94.39     37.83 o
   7  10   3      216.42      196.32     34.32 o
   8  10   3      347.59      342.39     43.36 o
   9  10   3       17.42      -21.69     24.48 o
  10  10   3        0.15       19.46     34.40 o
 -11  11   3     1146.24      995.80     84.73 o
 -10  11   3     1007.95      900.86    194.11 o
  -9  11   3      374.23      374.71     34.79 o
  -8  11   3      246.96      253.25     37.76 o
  -7  11   3      859.54      876.07     32.23 o
  -6  11   3    12392.21    12585.42    159.94 o
  -5  11   3    20266.93    20202.69    236.67 o
  -4  11   3     9714.52     9722.50    148.58 o
  -3  11   3    10193.75    10157.10    152.91 o
  -2  11   3     5270.32     5001.76     79.50 o
  -1  11   3     2112.06     2116.69     57.85 o
   0  11   3      180.44      168.57     17.02 o
   1  11   3     4821.55     4677.57     77.52 o
   2  11   3    13584.81    13400.21    154.36 o
   3  11   3     8974.97     8609.05    122.73 o
   4  11   3    13404.46    13603.90    177.93 o
   5  11   3    16192.27    16142.25    234.50 o
   6  11   3     4420.40     4395.64     95.79 o
   7  11   3       91.60      141.85     33.69 o
   8  11   3      630.80      675.27     57.85 o
   9  11   3      661.50      611.54     64.13 o
 -10  12   3      197.34      172.21     48.44 o
  -9  12   3        2.36      -27.37     33.52 o
  -8  12   3      472.51      530.91     46.53 o
  -7  12   3     1086.13      994.12     63.25 o
  -6  12   3     2504.32     2475.68     53.19 o
  -5  12   3     5983.08     5933.66     88.46 o
  -4  12   3      936.82      917.96     40.31 o
  -3  12   3     9914.21     9603.35    149.80 o
  -2  12   3     1658.50     1549.73     42.28 o
  -1  12   3      704.20      703.36     31.31 o
   0  12   3     2329.46     2196.61     48.61 o
   1  12   3       91.71      118.86     17.34 o
   2  12   3     3416.68     3329.91     58.30 o
   3  12   3      119.18      107.77     17.35 o
   4  12   3      557.13      506.21     41.09 o
   5  12   3      213.43      246.15     29.74 o
   6  12   3       17.12       18.86     20.94 o
   7  12   3       43.87       22.20     29.37 o
   8  12   3      256.68      253.92     43.36 o
   9  12   3       28.79        1.66     34.29 o
 -10  13   3      459.65      486.97     65.45 o
  -9  13   3       11.66      -34.67     34.67 o
  -8  13   3      375.34      408.63     43.47 o
  -7  13   3      448.28      420.94     41.55 o
  -6  13   3      285.07      354.60     30.25 o
  -5  13   3     5122.93     5316.96    103.33 o
  -4  13   3     2263.87     2246.32     62.33 o
  -3  13   3      116.69      139.35     22.45 o
  -2  13   3       33.34       20.58     13.82 o
  -1  13   3      178.28      177.82     19.76 o
   0  13   3       28.35       42.46      9.71 o
   1  13   3     3915.98     3951.95     73.92 o
   2  13   3      887.06      848.64     37.22 o
   3  13   3     3114.80     3101.14     74.38 o
   4  13   3     2730.51     2855.74     65.25 o
   5  13   3     5641.99     5797.50    117.09 o
   6  13   3      539.44      458.58     38.63 o
   7  13   3       67.98       96.41     34.95 o
   8  13   3      154.29      135.01     39.65 o
  -9  14   3      241.74      343.87     93.90 o
  -8  14   3      471.99      508.50     49.16 o
  -7  14   3      497.31      530.19     48.42 o
  -6  14   3      330.01      341.66     32.23 o
  -5  14   3       16.43        1.92     18.73 o
  -4  14   3      117.83       81.50     21.58 o
  -3  14   3     1464.41     1446.01     45.69 o
  -2  14   3     3174.71     3125.59     66.23 o
  -1  14   3     1667.28     1623.94     48.02 o
   0  14   3      108.93       61.87     18.15 o
   1  14   3     1265.92     1280.81     53.69 o
   2  14   3     2085.08     1976.84     57.25 o
   3  14   3      277.88      252.33     24.46 o
   4  14   3      149.69      128.38     29.29 o
   5  14   3       67.46       78.71     25.09 o
   6  14   3      535.61      526.94     51.58 o
   7  14   3      198.60      232.09     41.25 o
   8  14   3      300.18      426.87     52.44 o
  -9  15   3      328.67      369.85     63.33 o
  -8  15   3      113.04       86.85     45.55 o
  -7  15   3        1.16       39.03     29.57 o
  -6  15   3       29.43       16.55     20.56 o
  -5  15   3      370.14      335.36     32.57 o
  -4  15   3       91.97      135.45     25.56 o
  -3  15   3      946.61      903.58     55.32 o
  -2  15   3     1902.88     1733.61     51.25 o
  -1  15   3        2.84        6.53     16.67 o
   0  15   3     1107.25     1127.71     55.13 o
   1  15   3      658.38      725.29     28.29 o
   2  15   3      309.71      257.24     26.02 o
   3  15   3      337.37      322.00     34.80 o
   4  15   3      390.00      388.84     36.39 o
   5  15   3      129.75      105.53     27.99 o
   6  15   3      463.48      496.58     42.46 o
   7  15   3     1156.79     1198.53     79.47 o
  -8  16   3     1910.89     1862.28    126.13 o
  -7  16   3     2419.40     2655.88     98.04 o
  -6  16   3       91.31       56.51     30.11 o
  -5  16   3     2296.16     2470.87     74.26 o
  -4  16   3     1159.61     1114.03     56.60 o
  -3  16   3       45.85       42.21     18.39 o
  -2  16   3     1155.24     1176.26     57.70 o
  -1  16   3     1146.05     1019.29     42.13 o
   0  16   3     5248.62     5197.23     93.75 o
   1  16   3     1371.78     1317.18     53.65 o
   2  16   3     4296.60     4386.58    146.46 o
   3  16   3       50.25       65.65     27.71 o
   4  16   3      159.15      131.44     29.05 o
   5  16   3      994.70     1002.95     57.60 o
   6  16   3      782.45      852.46     66.56 o
   7  16   3      564.81      666.47     63.77 o
  -7  17   3        1.48       58.75     44.69 o
  -6  17   3      127.29       95.52     39.92 o
  -5  17   3     1161.89     1291.27     62.75 o
  -4  17   3      637.94      589.92     37.11 o
  -3  17   3     1990.76     1886.48     93.49 o
  -2  17   3     1512.62     1475.47     50.80 o
  -1  17   3      205.42      149.28     22.67 o
   0  17   3      582.39      532.41     34.11 o
   1  17   3      513.59      510.77     33.87 o
   2  17   3       30.24       45.11     25.22 o
   3  17   3     2404.55     2543.99     82.00 o
   4  17   3     2818.18     2898.76     89.39 o
   5  17   3     1800.24     1809.50     75.89 o
   6  17   3      805.68      765.13     69.35 o
  -6  18   3      473.15      500.92     53.71 o
  -5  18   3      653.22      692.36     49.90 o
  -4  18   3     1648.78     1617.41     87.04 o
  -3  18   3       31.81       -5.62     18.24 o
  -2  18   3      128.40      143.78     22.51 o
  -1  18   3      510.48      496.34     43.22 o
   0  18   3     1513.38     1480.36     66.67 o
   1  18   3     1810.29     1837.64     71.73 o
   2  18   3     2354.00     2586.96     84.18 o
   3  18   3      143.52      172.69     34.19 o
   4  18   3        0.02        6.69     26.84 o
   5  18   3      115.64       71.09     31.23 o
  -5  19   3      365.13      420.28     51.97 o
  -4  19   3      532.41      570.80     48.18 o
  -3  19   3      984.46      995.01     59.29 o
  -2  19   3      617.01      641.79     49.39 o
  -1  19   3      196.52      196.88     33.51 o
   0  19   3       58.46       75.20     27.81 o
   1  19   3       54.64       48.45     29.05 o
   2  19   3      185.97      190.67     46.34 o
   3  19   3     1469.95     1483.36     73.37 o
   4  19   3     1380.23     1422.50    101.35 o
  -4  20   3      568.69      653.87     54.82 o
  -3  20   3       11.16      -23.31     26.64 o
  -2  20   3      319.34      244.99     37.30 o
  -1  20   3       29.94       59.15     29.64 o
   0  20   3      599.34      639.07     51.73 o
   1  20   3      257.68      260.74     39.70 o
   2  20   3        0.49       -6.63     27.94 o
 -13   0   4      747.65      745.59    100.91 o
 -12   0   4     3555.02     3858.30    187.80 o
 -11   0   4     2972.52     3105.70    156.97 o
 -10   0   4     4545.75     4794.04    124.07 o
  -9   0   4      588.48      615.16     32.02 o
  -8   0   4       16.60       10.02     13.50 o
  -7   0   4     6091.46     6019.22    140.54 o
  -6   0   4     4393.98     4649.36     60.14 o
  -5   0   4     1512.11     1464.28     24.63 o
  -4   0   4    18384.67    18912.46    294.33 o
  -3   0   4       32.18       38.72     13.31 o
  -2   0   4    94116.80    96912.55   1671.81 o
  -1   0   4    18722.89    18831.22    230.74 o
   0   0   4    83158.08    84550.79    885.18 o
   1   0   4     5701.69     6510.56     81.12 o
   2   0   4     1632.13     1898.22     35.67 o
   3   0   4     2121.05     2166.30     65.85 o
   4   0   4     6968.84     6985.29    152.58 o
   5   0   4      383.39      319.47     34.64 o
   6   0   4      892.54      768.13     72.88 o
   7   0   4     2903.66     2963.59    104.52 o
   8   0   4       22.10       26.02     29.68 o
   9   0   4      212.68      114.69     38.07 o
  10   0   4      661.33      666.11     72.18 o
  11   0   4      734.52      805.74    145.05 o
 -13   1   4     1799.69     2031.01    107.01 o
 -12   1   4      975.44      927.00     72.32 o
 -11   1   4     2946.59     3183.16    201.11 o
 -10   1   4     8595.47     8500.21    114.56 o
  -9   1   4     6371.79     6335.78    123.86 o
  -8   1   4      210.86      217.72     14.92 o
  -7   1   4      963.54      966.83     23.50 o
  -6   1   4     5075.29     5229.54     49.00 o
  -5   1   4    47740.98    48825.34    404.55 o
  -4   1   4    95989.84    95409.99    969.58 o
  -3   1   4    31564.69    32079.74    265.62 o
  -2   1   4   141217.78   139457.84   1954.06 o
  -1   1   4     4735.20     4633.14     46.40 o
   0   1   4     4451.34     4425.91     41.86 o
   1   1   4     1363.37     1323.97     20.68 o
   2   1   4    10557.79    10620.51    106.67 o
   3   1   4    45919.46    45843.33    445.51 o
   4   1   4    33937.39    34683.91    379.38 o
   5   1   4    22328.49    21762.13    281.70 o
   6   1   4    31745.64    31183.20    394.52 o
   7   1   4    12841.36    13378.03    197.96 o
   8   1   4     1221.42     1045.14     85.16 o
   9   1   4       32.56       17.69     21.81 o
  10   1   4       13.12       32.72     25.54 o
  11   1   4      826.00      907.79     72.22 o
 -13   2   4      257.93      274.27     87.59 o
 -12   2   4     1657.52     1846.67    147.86 o
 -11   2   4     2167.71     2066.41    109.32 o
 -10   2   4      771.75      807.51     30.33 o
  -9   2   4     2605.18     2562.32     49.43 o
  -8   2   4        7.06       15.15     11.33 o
  -7   2   4       71.55      109.55     10.49 o
  -6   2   4     6509.79     6972.55     67.55 o
  -5   2   4       81.53       64.56      5.29 o
  -4   2   4     2430.58     2477.48     32.51 o
  -3   2   4     3190.72     3106.70     36.87 o
  -2   2   4    29878.41    32486.69    341.36 o
  -1   2   4    68695.88    70900.93    592.80 o
   0   2   4       26.03       40.96      4.84 o
   1   2   4     7423.19     7918.27     71.16 o
   2   2   4      140.02      155.96      9.72 o
   3   2   4      480.97      482.54     41.95 o
   4   2   4      111.07      128.60     13.59 o
   5   2   4      273.21      214.93     21.82 o
   6   2   4     2896.65     2906.41     94.39 o
   7   2   4      271.08      242.23     27.67 o
   8   2   4       45.68       22.17     21.67 o
   9   2   4       33.12       14.93     22.30 o
  10   2   4      635.71      774.79     51.99 o
  11   2   4      456.01      569.29     48.84 o
 -13   3   4      644.57      620.27     66.76 o
 -12   3   4     1132.17     1152.78     80.76 o
 -11   3   4     1061.77     1008.27     70.28 o
 -10   3   4     5477.49     5487.23     85.91 o
  -9   3   4     3319.96     3121.88     57.16 o
  -8   3   4      548.73      525.94     23.30 o
  -7   3   4      775.69      770.34     34.16 o
  -6   3   4       62.07       95.49      7.95 o
  -5   3   4     9144.46     8971.77     77.94 o
  -4   3   4     8511.39     8552.24     77.61 o
  -3   3   4    12926.36    12930.82    128.98 o
  -2   3   4     5179.05     5694.17     59.81 o
  -1   3   4    35331.71    36516.28    270.00 o
   0   3   4    13637.80    14408.87    125.75 o
   1   3   4    21624.85    22865.29    187.19 o
   2   3   4      315.66      323.34     13.98 o
   3   3   4     3818.91     3829.76     67.61 o
   4   3   4     3981.27     4041.55     67.59 o
   5   3   4     2856.47     2831.35     55.29 o
   6   3   4     1109.46     1010.48     54.21 o
   7   3   4     4624.22     4457.47     93.17 o
   8   3   4       28.30      -20.23     20.23 o
   9   3   4       91.60       52.44     24.21 o
  10   3   4        0.51       58.09     26.62 o
  11   3   4        6.35        2.23     28.82 o
 -12   4   4       10.97        1.25     33.64 o
 -11   4   4      735.41      788.18     63.40 o
 -10   4   4     1414.25     1354.49     47.81 o
  -9   4   4     3976.95     4047.03     69.75 o
  -8   4   4     1831.95     1804.03     43.34 o
  -7   4   4    11024.56    11000.07    134.43 o
  -6   4   4     5277.09     5245.79     65.68 o
  -5   4   4     1624.25     1661.87     22.89 o
  -4   4   4     1306.79     1420.11     29.61 o
  -3   4   4     1596.52     1738.26     25.21 o
  -2   4   4        7.12        9.55      4.41 o
  -1   4   4     6470.05     6225.17     56.04 o
   0   4   4     9265.54     9256.08     81.34 o
   1   4   4    15022.88    15199.01    128.82 o
   2   4   4     3887.57     3847.86     46.50 o
   3   4   4    14776.02    14213.60    169.46 o
   4   4   4      804.31      899.10     33.36 o
   5   4   4      140.97      136.24     21.73 o
   6   4   4     1863.08     1795.04     54.45 o
   7   4   4      263.59      224.38     27.96 o
   8   4   4     1138.98      931.60     48.67 o
   9   4   4      961.61      972.30     53.05 o
  10   4   4     1719.69     1787.04     72.97 o
 -12   5   4      225.46      239.02     46.29 o
 -11   5   4      205.74      192.55     30.05 o
 -10   5   4       18.04      -16.18     18.04 o
  -9   5   4     1366.53     1346.70     39.12 o
  -8   5   4     6176.67     6113.52     88.85 o
  -7   5   4     4316.69     4216.85     65.68 o
  -6   5   4     1828.16     1706.68     32.54 o
  -5   5   4     1633.14     1604.04     21.57 o
  -4   5   4      234.29      278.72     11.78 o
  -3   5   4      474.54      550.51     14.50 o
  -2   5   4    12617.99    13044.10    123.78 o
  -1   5   4     3611.02     3904.57     49.13 o
   0   5   4      232.51      211.43      9.40 o
   1   5   4     1010.82     1092.52     23.17 o
   2   5   4      191.63      242.69     14.55 o
   3   5   4     5336.26     5339.95     78.34 o
   4   5   4      752.66      645.32     26.65 o
   5   5   4       13.47      -11.21     19.62 o
   6   5   4     1873.34     1785.81     55.50 o
   7   5   4      122.05       77.19     23.40 o
   8   5   4      146.54      113.60     25.15 o
   9   5   4       47.39       75.48     26.00 o
  10   5   4      404.12      361.83     40.63 o
 -12   6   4      272.57      189.04     44.46 o
 -11   6   4        0.06      -21.40     21.40 o
 -10   6   4     1038.36      923.10     51.95 o
  -9   6   4     1987.02     2006.81     58.88 o
  -8   6   4     6533.02     6447.58     94.23 o
  -7   6   4     8872.08     8670.75    127.50 o
  -6   6   4     7688.87     7537.95    111.36 o
  -5   6   4      689.21      776.72     45.72 o
  -4   6   4      195.22      160.85     10.67 o
  -3   6   4     2296.45     2276.50     52.86 o
  -2   6   4    10083.13     9739.23    134.86 o
  -1   6   4    24149.82    24760.42    217.58 o
   0   6   4    78634.73    78308.09    771.46 o
   1   6   4    30102.20    30523.25    281.67 o
   2   6   4    24920.73    24745.77    253.16 o
   3   6   4    28534.42    28839.88    322.45 o
   4   6   4     5269.11     5168.48     95.95 o
   5   6   4     1175.85     1052.70    157.67 o
   6   6   4     1543.23     1570.72     76.80 o
   7   6   4     6176.21     5956.58    132.15 o
   8   6   4     2366.57     2158.65     85.97 o
   9   6   4     4111.88     4181.64    116.73 o
  10   6   4     1503.25     1348.71     79.83 o
 -12   7   4      601.25      540.97     85.49 o
 -11   7   4      897.13      924.30    108.62 o
 -10   7   4     1791.82     1750.19     82.74 o
  -9   7   4     1394.86     1420.95     64.78 o
  -8   7   4     3868.77     3835.44     75.53 o
  -7   7   4      277.59      261.95     23.50 o
  -6   7   4     1284.72     1189.12     43.42 o
  -5   7   4     7136.22     7316.54     96.30 o
  -4   7   4      818.05      811.59     29.89 o
  -3   7   4     7032.39     7444.99    150.10 o
  -2   7   4    15696.58    15296.20    211.38 o
  -1   7   4    11517.31    11689.83    139.72 o
   0   7   4      165.65      173.83     10.71 o
   1   7   4     1117.37     1159.05     30.18 o
   2   7   4      918.66      858.41     28.24 o
   3   7   4     1597.16     1619.59     44.07 o
   4   7   4     3294.61     3312.96     68.76 o
   5   7   4     5801.18     5455.87    113.60 o
   6   7   4      773.34      784.29     60.06 o
   7   7   4      420.33      437.65     50.86 o
   8   7   4        8.78       10.61     25.06 o
   9   7   4       15.98       -5.45     34.65 o
  10   7   4      430.37      379.73     41.05 o
 -12   8   4      495.58      410.64     84.09 o
 -11   8   4      251.29      404.32     65.87 o
 -10   8   4       12.65      -25.77     25.77 o
  -9   8   4       22.75       18.90     16.16 o
  -8   8   4     2497.63     2451.12     59.98 o
  -7   8   4    13595.96    13297.27    218.22 o
  -6   8   4     8426.30     8378.24    122.85 o
  -5   8   4     6962.95     7006.20    106.74 o
  -4   8   4     9941.44     9498.32    135.56 o
  -3   8   4     3941.48     3943.39     62.27 o
  -2   8   4       73.97       65.60     11.20 o
  -1   8   4      135.53      124.56     14.65 o
   0   8   4    11367.35    11199.51    134.49 o
   1   8   4     3076.52     3182.35     54.68 o
   2   8   4     1554.11     1528.96     37.52 o
   3   8   4     1310.11     1322.85     41.09 o
   4   8   4     1339.65     1282.26     78.29 o
   5   8   4      329.32      274.87     30.10 o
   6   8   4     1185.26     1135.07    130.34 o
   7   8   4      831.73      821.18     65.85 o
   8   8   4      442.66      409.72     64.53 o
   9   8   4     1370.86     1414.26     66.29 o
  10   8   4      552.53      486.75     45.74 o
 -11   9   4      325.59      308.21     50.51 o
 -10   9   4      509.76      608.60     60.89 o
  -9   9   4      303.26      273.17     27.30 o
  -8   9   4      346.75      299.81     26.76 o
  -7   9   4      141.64      134.32     23.75 o
  -6   9   4     3550.80     3537.18     84.10 o
  -5   9   4     7098.48     7031.36     94.89 o
  -4   9   4     2672.50     2596.48     56.07 o
  -3   9   4       73.92       62.65     13.97 o
  -2   9   4     6765.47     6469.51     91.76 o
  -1   9   4     4375.62     4069.89     72.91 o
   0   9   4        2.69       -1.18     10.78 o
   1   9   4      389.36      415.71     24.97 o
   2   9   4      982.39     1030.04     32.46 o
   3   9   4     5384.11     5424.72     95.06 o
   4   9   4    14327.00    14313.50    202.72 o
   5   9   4     5263.68     5464.61    141.76 o
   6   9   4     2989.05     2959.89    109.50 o
   7   9   4      707.27      629.37     60.94 o
   8   9   4        4.45       22.91     22.98 o
   9   9   4       18.74      -23.67     23.67 o
 -11  10   4       41.40       -1.48     36.16 o
 -10  10   4      406.59      432.69     55.47 o
  -9  10   4      914.61      978.88     59.58 o
  -8  10   4      246.92      235.36     30.97 o
  -7  10   4        9.05       -4.47     16.56 o
  -6  10   4       87.70       80.86     13.62 o
  -5  10   4      169.00      167.37     24.59 o
  -4  10   4     1208.54     1086.10     37.95 o
  -3  10   4      409.37      350.39     30.55 o
  -2  10   4      242.57      235.76     20.01 o
  -1  10   4        3.56        9.40     10.74 o
   0  10   4     1539.83     1493.20     42.61 o
   1  10   4      954.15      936.98     43.93 o
   2  10   4     2091.50     2051.57     46.56 o
   3  10   4      350.93      271.34     24.56 o
   4  10   4        2.62        2.84     19.54 o
   5  10   4       27.49        8.71     21.98 o
   6  10   4     1112.44      948.12     53.51 o
   7  10   4      179.91      222.75     47.59 o
   8  10   4        9.64        7.34     28.54 o
   9  10   4        0.15      -25.48     25.48 o
 -11  11   4        2.72        5.03     37.15 o
 -10  11   4      171.47      159.31     44.89 o
  -9  11   4      148.35      160.03     46.95 o
  -8  11   4      158.63      129.63     28.39 o
  -7  11   4       45.38       39.37     15.12 o
  -6  11   4     1150.60     1132.55     34.08 o
  -5  11   4      259.81      273.34     16.40 o
  -4  11   4      303.13      236.05     23.19 o
  -3  11   4     1895.88     1794.57     52.58 o
  -2  11   4        0.10        9.93     12.56 o
  -1  11   4       67.38       74.96     14.61 o
   0  11   4     1325.01     1290.19     39.00 o
   1  11   4       93.98      115.96     17.12 o
   2  11   4     5461.31     5437.51     86.12 o
   3  11   4      554.79      579.63     33.72 o
   4  11   4       17.75       41.37     22.05 o
   5  11   4        1.19       22.07     21.83 o
   6  11   4       22.92       27.76     20.78 o
   7  11   4      121.75      223.59     55.34 o
   8  11   4      131.85      158.46     37.74 o
   9  11   4        1.26      -26.40     26.40 o
 -10  12   4      713.73      847.56     77.99 o
  -9  12   4     2676.21     2960.51    124.01 o
  -8  12   4     2205.14     2311.34     80.49 o
  -7  12   4     3439.59     3691.50     79.34 o
  -6  12   4    10090.13    10108.31    157.88 o
  -5  12   4     5292.38     5361.46    100.28 o
  -4  12   4     4356.83     4379.15     90.02 o
  -3  12   4      919.73      878.66     35.43 o
  -2  12   4      807.87      757.07     33.18 o
  -1  12   4     4189.08     4154.51     73.81 o
   0  12   4    11158.66    10506.55    142.70 o
   1  12   4     2734.89     2593.93     68.37 o
   2  12   4     6316.73     6255.68     97.27 o
   3  12   4     2693.73     2615.60     60.29 o
   4  12   4        2.84      -19.50     22.45 o
   5  12   4      169.96      126.64     26.15 o
   6  12   4       38.19       25.90     22.86 o
   7  12   4     1239.94     1469.76     89.28 o
   8  12   4     1003.20      917.15     68.31 o
 -10  13   4      227.93      232.68     54.67 o
  -9  13   4      707.68      726.01     72.99 o
  -8  13   4     1228.38     1222.34    103.67 o
  -7  13   4      710.77      616.36     48.17 o
  -6  13   4      776.98      852.93     42.47 o
  -5  13   4      102.52       91.27     27.71 o
  -4  13   4      194.13      168.27     31.76 o
  -3  13   4      790.98      790.88     46.77 o
  -2  13   4     2657.90     2567.59     57.88 o
  -1  13   4       93.66       86.71     19.36 o
   0  13   4     1413.10     1454.60     61.68 o
   1  13   4      269.54      259.84     25.31 o
   2  13   4     1192.67     1019.36     50.32 o
   3  13   4      616.41      494.04     37.07 o
   4  13   4      119.11      118.46     32.57 o
   5  13   4      800.50      649.47     48.35 o
   6  13   4        0.78        3.93     21.65 o
   7  13   4        0.00      -15.04     30.11 o
   8  13   4       21.17       80.53     39.49 o
  -9  14   4     2040.22     2380.28    121.03 o
  -8  14   4     1648.46     1705.97    308.33 o
  -7  14   4     3407.47     3321.14    100.22 o
  -6  14   4     5504.09     5607.64    140.39 o
  -5  14   4     4487.11     4419.62     95.01 o
  -4  14   4     1814.72     1916.36     60.38 o
  -3  14   4     1194.50     1129.46     42.71 o
  -2  14   4     6617.81     6440.20    104.14 o
  -1  14   4    19164.82    18686.24    233.21 o
   0  14   4    26428.55    25589.81    305.36 o
   1  14   4    15258.70    15246.66    199.59 o
   2  14   4     6755.53     6625.03    109.17 o
   3  14   4     6949.17     6875.59    131.01 o
   4  14   4      256.62      238.50     31.33 o
   5  14   4      286.03      375.39     37.92 o
   6  14   4      174.83      203.33     37.31 o
   7  14   4     1005.73     1149.62     74.93 o
  -9  15   4     1301.43     1359.72    103.29 o
  -8  15   4      575.26      622.72     71.35 o
  -7  15   4     1943.35     2066.46    120.74 o
  -6  15   4      918.83      938.62     49.45 o
  -5  15   4     2562.05     2510.72     72.53 o
  -4  15   4       41.77       32.38     17.25 o
  -3  15   4       96.65       93.24     19.11 o
  -2  15   4      326.72      324.10     27.65 o
  -1  15   4      123.95      116.05     20.73 o
   0  15   4      614.00      607.91     39.42 o
   1  15   4       39.83       37.77     18.14 o
   2  15   4        8.80      -10.78     17.85 o
   3  15   4       79.38       87.27     26.41 o
   4  15   4       42.52       31.43     28.93 o
   5  15   4        8.96      -20.69     22.04 o
   6  15   4      166.14      218.40     50.17 o
   7  15   4      533.44      579.60     91.36 o
  -8  16   4      901.95      834.41     93.20 o
  -7  16   4     1587.13     1655.53    104.15 o
  -6  16   4     2962.16     3137.68    139.67 o
  -5  16   4     2401.18     2424.67     74.45 o
  -4  16   4      978.71     1164.22     48.53 o
  -3  16   4        2.92      -15.97     15.97 o
  -2  16   4      862.68      781.75     39.47 o
  -1  16   4     5439.47     5242.18    101.67 o
   0  16   4     5464.89     5489.13     99.07 o
   1  16   4     5091.16     4860.85     93.09 o
   2  16   4     2341.21     2399.24     77.25 o
   3  16   4     1437.70     1477.20     86.79 o
   4  16   4      179.95      225.87     45.51 o
   5  16   4       46.03       62.41     27.00 o
   6  16   4       22.50        3.73     32.63 o
  -7  17   4       71.98       61.57     44.56 o
  -6  17   4      772.89      757.10     59.69 o
  -5  17   4      665.14      641.56     38.98 o
  -4  17   4     2065.20     2074.62     70.87 o
  -3  17   4      394.68      426.55     32.62 o
  -2  17   4      889.90      947.58     44.19 o
  -1  17   4      406.97      404.71     30.99 o
   0  17   4      568.30      582.46     35.85 o
   1  17   4      325.84      329.16     30.11 o
   2  17   4        0.66      -28.12     28.12 o
   3  17   4      151.94      127.65     30.63 o
   4  17   4      334.81      303.54     45.31 o
   5  17   4      560.91      560.80     48.95 o
  -6  18   4       21.48        7.86     39.06 o
  -5  18   4      142.67      171.69     26.53 o
  -4  18   4        0.31        4.93     20.67 o
  -3  18   4      154.12      152.66     24.48 o
  -2  18   4        1.24       -3.58     17.02 o
  -1  18   4        5.03      -16.63     16.63 o
   0  18   4      152.74       78.39     27.80 o
   1  18   4        2.30       10.92     24.73 o
   2  18   4      335.17      372.05     40.59 o
   3  18   4       70.11       83.60     30.05 o
   4  18   4      411.69      484.37     47.09 o
  -5  19   4     1263.30     1292.94    117.73 o
  -4  19   4     3967.56     4476.87    142.61 o
  -3  19   4     1689.55     1793.50     75.66 o
  -2  19   4     3241.80     3430.87    116.92 o
  -1  19   4      827.85      915.51     59.47 o
   0  19   4      961.89     1005.78     61.08 o
   1  19   4       91.22       70.34     29.51 o
   2  19   4      733.49      837.23     79.45 o
   3  19   4     1787.64     2093.22     84.87 o
  -4  20   4     1058.08     1197.24     67.27 o
  -3  20   4      100.75      129.65     33.33 o
  -2  20   4       46.58       32.56     29.44 o
  -1  20   4       80.16       47.82     29.90 o
   0  20   4       54.71        8.34     28.84 o
   1  20   4       11.10       -2.41     40.46 o
   2  20   4        8.94      -31.92     54.62 o
 -13   1   5      109.11       86.89     40.63 o
 -12   1   5       20.30       23.55     35.74 o
 -11   1   5      651.36      655.66     56.49 o
 -10   1   5      120.77      165.44     19.97 o
  -9   1   5     1440.59     1468.97     33.89 o
  -8   1   5     1473.19     1438.73     28.15 o
  -7   1   5        1.88        4.79      3.01 o
  -6   1   5       40.19       49.51      7.86 o
  -5   1   5     1089.62     1173.67     24.84 o
  -4   1   5     2386.39     2433.33     26.41 o
  -3   1   5     2815.52     2978.79    101.56 o
  -2   1   5      197.96      149.45     14.81 o
  -1   1   5     7961.80     8230.89     78.00 o
   0   1   5     3532.61     3776.71     36.94 o
   1   1   5      664.04      668.53     15.24 o
   2   1   5     7617.51     7774.67     78.49 o
   3   1   5      863.98      818.53     25.38 o
   4   1   5     1849.67     1825.55     47.26 o
   5   1   5      781.58      761.96     44.98 o
   6   1   5     4068.71     3962.33     83.90 o
   7   1   5      258.24      257.20     28.42 o
   8   1   5      139.79      156.97     28.22 o
   9   1   5      113.46      110.66     27.43 o
  10   1   5      243.08      184.91     34.83 o
 -13   2   5     1848.68     1824.73    100.55 o
 -12   2   5      430.49      445.86     52.56 o
 -11   2   5      387.34      377.75     45.55 o
 -10   2   5       24.68       56.82     17.19 o
  -9   2   5     1839.39     1837.70     38.63 o
  -8   2   5     4821.77     4808.84     75.11 o
  -7   2   5      194.14      199.97     11.21 o
  -6   2   5    15485.93    15537.75    158.18 o
  -5   2   5    12079.60    12307.53    127.12 o
  -4   2   5    16923.18    17613.99    199.94 o
  -3   2   5     6713.19     6779.96     71.74 o
  -2   2   5     3019.96     3118.06     36.34 o
  -1   2   5    10096.13    10174.24     98.32 o
   0   2   5    18331.29    18687.69    145.21 o
   1   2   5    34096.05    34377.09    274.49 o
   2   2   5    20356.62    20727.90    183.03 o
   3   2   5    14798.98    15220.54    180.33 o
   4   2   5     3880.56     3743.87     64.65 o
   5   2   5      208.81      175.82     20.81 o
   6   2   5      687.92      650.63     50.17 o
   7   2   5      261.61      279.72     29.40 o
   8   2   5       83.04       29.70     22.61 o
   9   2   5      161.52      137.94     29.12 o
  10   2   5      258.15      264.49     36.76 o
 -13   3   5       35.58      -22.10     61.67 o
 -12   3   5       24.97       13.44     31.53 o
 -11   3   5      576.39      547.54     53.51 o
 -10   3   5      754.55      701.89     40.22 o
  -9   3   5       19.22        9.65     10.72 o
  -8   3   5     4738.46     4838.13     80.74 o
  -7   3   5      336.11      344.87     11.96 o
  -6   3   5       12.51        2.60      7.20 o
  -5   3   5      573.10      621.10     15.93 o
  -4   3   5    11069.41    11383.18    130.93 o
  -3   3   5    12144.16    12075.15    153.07 o
  -2   3   5     2174.41     2367.44     35.26 o
  -1   3   5     1393.87     1347.27     19.27 o
   0   3   5      411.40      345.34     13.62 o
   1   3   5     1071.87     1189.00     19.90 o
   2   3   5     7987.22     8248.88     83.75 o
   3   3   5     3979.30     3847.56     62.90 o
   4   3   5      733.75      643.32     41.47 o
   5   3   5     4488.33     4455.10     85.47 o
   6   3   5     2447.60     2309.99     63.55 o
   7   3   5       99.01       31.77     25.29 o
   8   3   5       16.85       13.87     21.67 o
   9   3   5      308.01      376.59     41.87 o
  10   3   5     1322.76     1356.47     68.06 o
 -13   4   5     1567.82     1513.77     99.04 o
 -12   4   5      799.47      839.70     69.18 o
 -11   4   5      406.82      409.25     47.57 o
 -10   4   5      104.22      121.45     23.49 o
  -9   4   5     7572.86     7860.96    105.82 o
  -8   4   5     8229.92     8343.71    107.45 o
  -7   4   5    10308.41    10386.16    117.77 o
  -6   4   5    33711.26    33556.06    325.66 o
  -5   4   5    35015.32    35151.84    295.01 o
  -4   4   5    17634.45    17754.75    182.88 o
  -3   4   5    25243.24    25835.40    283.72 o
  -2   4   5     2336.62     2417.68     29.73 o
  -1   4   5    16012.92    16754.57    130.87 o
   0   4   5    39796.66    40389.24    319.23 o
   1   4   5    60963.88    61342.27    480.04 o
   2   4   5    28866.58    29023.66    293.21 o
   3   4   5    13945.45    13489.61    183.73 o
   4   4   5     4290.18     4279.91     79.85 o
   5   4   5      204.18      208.77     37.01 o
   6   4   5      514.94      608.16     57.65 o
   7   4   5     1788.66     1750.52     83.54 o
   8   4   5     3193.25     3145.66     83.36 o
   9   4   5     1556.51     1405.95     65.32 o
  10   4   5     2169.68     2259.95    116.32 o
 -12   5   5       75.36       97.83     35.63 o
 -11   5   5       74.02       42.36     21.00 o
 -10   5   5      535.31      571.55     40.48 o
  -9   5   5      578.29      601.44     26.90 o
  -8   5   5       34.21       36.90     11.83 o
  -7   5   5       97.17      103.35     11.19 o
  -6   5   5      344.49      321.29     14.32 o
  -5   5   5     6206.35     6205.56     60.68 o
  -4   5   5     2098.80     2152.45     29.61 o
  -3   5   5     1862.54     2077.82     26.17 o
  -2   5   5       25.62       32.16      7.74 o
  -1   5   5       11.92       19.15      5.57 o
   0   5   5      130.47      131.70      8.67 o
   1   5   5     3689.46     3595.50     42.30 o
   2   5   5    10661.22    10462.05    131.57 o
   3   5   5     4126.94     4016.66     74.78 o
   4   5   5      120.84      122.60     27.91 o
   5   5   5      953.51     1030.37     58.91 o
   6   5   5        0.84      -17.69     17.69 o
   7   5   5     1984.92     1961.84     72.01 o
   8   5   5      699.43      638.61     42.99 o
   9   5   5      315.45      355.27     40.86 o
  10   5   5     1274.75     1401.28     89.55 o
 -12   6   5      460.50      512.36     95.30 o
 -11   6   5       72.61       30.95     25.13 o
 -10   6   5       64.75       38.97     21.83 o
  -9   6   5     2996.46     3040.26     58.03 o
  -8   6   5     1197.36     1199.42     33.78 o
  -7   6   5     6283.31     6402.08     98.51 o
  -6   6   5    11801.07    11766.42    141.21 o
  -5   6   5    41511.10    41874.00    612.81 o
  -4   6   5     5021.62     5152.80     62.53 o
  -3   6   5     7414.72     7431.51     87.54 o
  -2   6   5        9.90       15.66      7.62 o
  -1   6   5      342.74      312.16     12.42 o
   0   6   5    15415.88    15381.35    149.26 o
   1   6   5    13757.90    13994.93    150.90 o
   2   6   5     6560.02     6423.76     91.09 o
   3   6   5    11967.40    11866.54    168.14 o
   4   6   5     3432.92     3376.02     81.90 o
   5   6   5     6308.06     6051.48    154.60 o
   6   6   5     1425.73     1446.36     76.31 o
   7   6   5      293.32      270.14     36.93 o
   8   6   5      868.79      879.98     96.16 o
   9   6   5       51.01       14.28     45.19 o
  10   6   5      786.90      729.95     62.75 o
 -12   7   5      406.72      197.61     64.47 o
 -11   7   5      331.23      319.37     44.56 o
 -10   7   5     1459.14     1460.68     84.79 o
  -9   7   5     5052.93     5072.56     91.10 o
  -8   7   5     2651.68     2608.33     57.66 o
  -7   7   5      882.38      893.30     32.19 o
  -6   7   5      340.12      324.58     17.95 o
  -5   7   5     6899.15     6904.11     92.82 o
  -4   7   5    13263.24    13180.04    175.08 o
  -3   7   5     6623.31     6715.67    117.73 o
  -2   7   5     4295.04     4235.63     84.76 o
  -1   7   5    14839.32    15218.82    158.82 o
   0   7   5      653.63      647.49     20.76 o
   1   7   5    17231.76    17079.09    180.79 o
   2   7   5    16869.69    16153.16    192.85 o
   3   7   5     3320.05     3303.69     68.29 o
   4   7   5      727.98      789.29     43.68 o
   5   7   5      409.71      417.04     45.55 o
   6   7   5     2417.94     2314.66     95.60 o
   7   7   5     3372.94     3502.51    140.02 o
   8   7   5     1297.22     1207.48     83.39 o
   9   7   5      726.92      763.66     61.98 o
  10   7   5      213.41      108.56     39.76 o
 -12   8   5       26.15        9.81     47.65 o
 -11   8   5      120.85      121.23     37.66 o
 -10   8   5       45.29       25.93     28.74 o
  -9   8   5       31.72       33.15     27.24 o
  -8   8   5      216.92      159.22     20.10 o
  -7   8   5     1487.81     1512.43     55.02 o
  -6   8   5     4525.20     4589.46     77.42 o
  -5   8   5     3213.97     3110.35     59.77 o
  -4   8   5     2671.39     2659.00     48.63 o
  -3   8   5       13.71       12.40     10.54 o
  -2   8   5     6540.29     6438.77     88.80 o
  -1   8   5      123.50      120.52     10.37 o
   0   8   5     2128.07     2132.70     37.43 o
   1   8   5      983.48     1012.29     30.88 o
   2   8   5      956.39      965.03     36.78 o
   3   8   5      974.11      968.36     37.81 o
   4   8   5     1507.84     1501.77     57.12 o
   5   8   5     7487.53     7366.86    146.33 o
   6   8   5     5531.05     5576.48    157.56 o
   7   8   5      994.02     1095.48     78.78 o
   8   8   5      450.29      381.70     45.12 o
   9   8   5      312.80      268.59     43.36 o
 -12   9   5     1545.66     1876.59    147.16 o
 -11   9   5     2400.89     2225.19    112.82 o
 -10   9   5     7282.70     7591.58    198.13 o
  -9   9   5     8496.15     8622.17    210.64 o
  -8   9   5     8645.52     9011.95    140.35 o
  -7   9   5     2365.11     2316.78     67.44 o
  -6   9   5     1726.71     1622.24     42.77 o
  -5   9   5     2967.90     3052.26     61.89 o
  -4   9   5    21605.78    20899.03    271.01 o
  -3   9   5    14997.66    14264.32    193.87 o
  -2   9   5    41972.66    41230.36    500.91 o
  -1   9   5    16024.32    15370.12    206.24 o
   0   9   5    11782.94    11867.31    145.15 o
   1   9   5     4251.28     4248.23     70.23 o
   2   9   5     9522.88     9483.52    127.76 o
   3   9   5     3998.36     4052.57     81.77 o
   4   9   5     4092.54     4023.15     97.29 o
   5   9   5    11279.12    11351.54    203.28 o
   6   9   5     6765.55     6996.73    185.80 o
   7   9   5     5800.17     5962.69    174.89 o
   8   9   5     2661.90     3109.69    103.80 o
   9   9   5      270.21      301.28     40.07 o
 -11  10   5       77.85       20.63     35.51 o
 -10  10   5      610.76      689.60     67.27 o
  -9  10   5      123.00      162.21     37.50 o
  -8  10   5        1.01       -0.94     16.06 o
  -7  10   5      555.25      517.84     26.51 o
  -6  10   5      752.72      751.02     28.71 o
  -5  10   5     1049.53     1007.24     35.98 o
  -4  10   5     1080.40     1046.92     43.90 o
  -3  10   5        0.78       23.27     13.40 o
  -2  10   5     9526.00     9442.74    140.61 o
  -1  10   5     1235.46     1232.55     40.16 o
   0  10   5      283.60      298.81     17.57 o
   1  10   5      561.44      503.70     34.39 o
   2  10   5       34.54       14.04     14.02 o
   3  10   5      541.82      509.78     38.48 o
   4  10   5      493.95      468.72     39.15 o
   5  10   5     1267.88     1385.40     61.88 o
   6  10   5     2486.54     2407.42     81.31 o
   7  10   5      324.46      432.96     57.45 o
   8  10   5     1228.82     1251.31    180.09 o
   9  10   5      265.56      214.58     38.06 o
 -11  11   5     2686.57     2778.55    245.26 o
 -10  11   5     4564.48     4826.44    158.41 o
  -9  11   5     8377.44     8672.84    222.75 o
  -8  11   5     7051.72     7211.69    148.16 o
  -7  11   5      615.21      615.41     31.76 o
  -6  11   5       31.82       36.70     11.56 o
  -5  11   5      510.39      545.51     31.18 o
  -4  11   5    11930.16    11632.26    171.16 o
  -3  11   5    14912.07    14649.29    183.27 o
  -2  11   5    21344.10    21034.80    249.55 o
  -1  11   5    29020.97    28566.86    363.46 o
   0  11   5     5189.43     5130.54     77.17 o
   1  11   5     5855.24     5683.95     89.21 o
   2  11   5      452.76      387.15     25.45 o
   3  11   5     2363.58     2386.82    103.38 o
   4  11   5    13935.75    13670.20    236.81 o
   5  11   5     6194.56     6393.79    139.84 o
   6  11   5     4035.95     3974.10    107.45 o
   7  11   5     2424.18     2344.93     91.89 o
   8  11   5     1671.40     1945.02     96.07 o
 -10  12   5      229.75      212.01     49.69 o
  -9  12   5      553.47      585.36     65.23 o
  -8  12   5      333.58      267.12     55.36 o
  -7  12   5       23.02       20.91     23.87 o
  -6  12   5      533.17      577.89     33.93 o
  -5  12   5      197.66      191.10     23.01 o
  -4  12   5      254.63      223.66     28.32 o
  -3  12   5      859.11      809.90     44.33 o
  -2  12   5     1680.54     1610.25     44.74 o
  -1  12   5     2338.38     2159.02     59.63 o
   0  12   5      296.19      297.76     17.05 o
   1  12   5      667.45      628.96     35.39 o
   2  12   5       76.59       67.70     19.73 o
   3  12   5        0.99        5.94     21.15 o
   4  12   5      192.35      230.76     34.14 o
   5  12   5     1910.04     2145.46     86.50 o
   6  12   5      460.61      414.16     38.65 o
   7  12   5     1333.06     1364.68     79.80 o
   8  12   5      848.37      990.07     72.01 o
 -10  13   5      301.25      292.75     54.67 o
  -9  13   5     1092.56     1126.29     87.50 o
  -8  13   5     1576.14     1575.07    221.44 o
  -7  13   5      353.67      354.20     37.99 o
  -6  13   5        7.35        6.65     17.45 o
  -5  13   5      406.71      376.33     30.44 o
  -4  13   5      369.35      346.18     31.81 o
  -3  13   5     7390.88     7186.70    110.36 o
  -2  13   5     5209.44     5221.82     89.31 o
  -1  13   5     6574.66     6370.90    109.43 o
   0  13   5     1917.14     1794.21     50.32 o
   1  13   5     3930.77     3815.63     76.17 o
   2  13   5      310.53      283.38     27.16 o
   3  13   5      279.28      299.86     31.48 o
   4  13   5      595.75      591.63     42.41 o
   5  13   5      345.85      426.54     38.21 o
   6  13   5      216.34      171.27     31.04 o
   7  13   5       68.42       25.66     33.63 o
 -10  14   5        0.75        7.01     53.26 o
  -9  14   5      255.02      238.64     52.68 o
  -8  14   5      524.68      572.75     64.96 o
  -7  14   5      405.98      415.19     41.96 o
  -6  14   5      388.91      426.85     33.62 o
  -5  14   5     1681.68     1707.41     57.95 o
  -4  14   5      127.00      123.50     20.11 o
  -3  14   5      239.72      226.33     23.76 o
  -2  14   5       11.44       15.48     16.47 o
  -1  14   5      773.60      711.90     40.22 o
   0  14   5     1416.57     1384.82     48.00 o
   1  14   5     2920.06     2985.13     68.69 o
   2  14   5      518.12      496.65     33.55 o
   3  14   5      524.07      564.14     41.94 o
   4  14   5      839.19      938.19     64.76 o
   5  14   5     1358.19     1461.83     82.53 o
   6  14   5      141.72      131.11     30.74 o
   7  14   5       85.77       87.34     38.96 o
  -9  15   5        4.40      -24.72     36.68 o
  -8  15   5      164.92       72.12     44.02 o
  -7  15   5       21.85       26.52     55.36 o
  -6  15   5        0.23        0.22     19.55 o
  -5  15   5      944.32      912.15     55.16 o
  -4  15   5      928.96      903.45     41.73 o
  -3  15   5       80.67       33.96     17.03 o
  -2  15   5        0.28       22.93     16.54 o
  -1  15   5     1552.78     1474.09     59.96 o
   0  15   5      220.68      226.03     25.63 o
   1  15   5      148.44      118.50     34.69 o
   2  15   5       90.54       83.84     22.72 o
   3  15   5      767.02      773.14     49.82 o
   4  15   5      235.89      255.12     35.51 o
   5  15   5       11.76        5.66     31.37 o
   6  15   5      657.62      641.55     59.80 o
  -8  16   5     1061.60     1092.67     94.89 o
  -7  16   5     1780.15     1879.10    111.09 o
  -6  16   5     6552.77     7079.27    161.34 o
  -5  16   5     1252.03     1249.84     50.14 o
  -4  16   5     1853.33     1908.39     56.53 o
  -3  16   5        7.13       -9.23     17.13 o
  -2  16   5      293.84      286.86     42.84 o
  -1  16   5      335.00      297.35     27.29 o
   0  16   5      124.05      116.38     22.00 o
   1  16   5     5401.25     5634.52    103.62 o
   2  16   5     1254.71     1252.32     52.89 o
   3  16   5      192.88      237.33     34.98 o
   4  16   5     1945.96     2102.16     82.13 o
   5  16   5       50.44       36.31     27.59 o
   6  16   5       18.77       13.15     34.88 o
  -7  17   5        7.28       19.27     41.30 o
  -6  17   5       13.84        8.57     28.50 o
  -5  17   5     1033.96      990.19     46.90 o
  -4  17   5     1627.05     1695.00     63.31 o
  -3  17   5     1661.09     1704.25     55.71 o
  -2  17   5      500.83      511.25     35.18 o
  -1  17   5     4778.10     4648.09    121.16 o
   0  17   5      785.44      737.66     50.36 o
   1  17   5      156.18      181.03     25.47 o
   2  17   5      278.04      349.33     39.28 o
   3  17   5      885.36      963.62     58.77 o
   4  17   5      591.66      492.19     45.92 o
   5  17   5      844.12      840.98     58.26 o
  -6  18   5     1481.19     1522.70    115.79 o
  -5  18   5     1266.64     1246.89     66.68 o
  -4  18   5      337.56      413.74     34.33 o
  -3  18   5        1.05       11.66     18.72 o
  -2  18   5      495.59      454.82     40.44 o
  -1  18   5       12.83        1.73     18.21 o
   0  18   5      775.61      758.92     42.98 o
   1  18   5     1366.72     1504.23     71.50 o
   2  18   5      616.67      650.91     50.65 o
   3  18   5      415.25      440.73     55.63 o
   4  18   5      441.15      472.82     48.06 o
  -5  19   5      462.25      472.84     50.60 o
  -4  19   5     1444.80     1408.89     68.68 o
  -3  19   5      108.04       89.82     29.97 o
  -2  19   5      842.37      850.38     56.07 o
  -1  19   5      549.22      570.02     48.42 o
   0  19   5      738.18      731.97     54.62 o
   1  19   5        5.03       -7.93     25.15 o
   2  19   5        6.41      -25.38     25.38 o
   3  19   5      587.54      594.24     51.95 o
  -3  20   5       37.73       25.55     28.21 o
  -2  20   5        0.11      -18.54     27.39 o
  -1  20   5       87.93      120.82     33.57 o
   0  20   5        3.62       40.41     28.87 o
   1  20   5       27.07      -15.15     27.05 o
 -13   0   6       30.43      -40.64     40.64 o
 -12   0   6      799.59      619.46     81.29 o
 -11   0   6       59.14       44.85     39.24 o
 -10   0   6      817.56      926.38     84.09 o
  -9   0   6       12.41       44.97     23.83 o
  -8   0   6      295.57      316.62     29.43 o
  -7   0   6     9485.20     9633.55    128.56 o
  -6   0   6        3.21        9.39      7.08 o
  -5   0   6     1243.39     1224.37     32.97 o
  -4   0   6     5202.92     5288.52    111.98 o
  -3   0   6     2719.86     2864.28     58.52 o
  -2   0   6    27295.10    27810.79    394.68 o
  -1   0   6    42246.73    42049.77    496.46 o
   0   0   6    22313.90    22381.08    244.65 o
   1   0   6    22635.48    23488.03    269.55 o
   2   0   6      212.66      143.77     15.65 o
   3   0   6     7664.12     7468.63    132.33 o
   4   0   6        4.31       11.59     18.15 o
   5   0   6     4275.96     4360.94    122.39 o
   6   0   6    15706.91    15608.21    316.62 o
   7   0   6    14588.89    14405.28    410.64 o
   8   0   6     3714.26     4280.15    215.13 o
   9   0   6     3177.94     3504.77    134.26 o
  10   0   6     1813.02     2098.49    215.83 o
 -13   1   6       35.14      -29.29     29.29 o
 -12   1   6      904.31      968.49     69.29 o
 -11   1   6     1329.78     1300.29     70.81 o
 -10   1   6    12559.75    12386.56    198.78 o
  -9   1   6    16115.05    16220.56    245.82 o
  -8   1   6    20583.72    20896.84    343.67 o
  -7   1   6    21477.80    21663.18    201.78 o
  -6   1   6     5136.78     5264.16     69.46 o
  -5   1   6     4428.87     4367.03     57.14 o
  -4   1   6    21081.62    21769.47    272.75 o
  -3   1   6     9737.29     9436.47    128.71 o
  -2   1   6     8700.34     8458.90     93.15 o
  -1   1   6    63765.36    63660.32    496.90 o
   0   1   6    48696.95    49159.63    349.71 o
   1   1   6    17166.98    17536.05    140.55 o
   2   1   6    43814.89    42985.50    457.77 o
   3   1   6     7811.21     7736.49     96.06 o
   4   1   6      276.02      264.71     22.34 o
   5   1   6     5102.97     5046.08     94.76 o
   6   1   6     3855.64     3957.31     87.05 o
   7   1   6     6047.08     5610.59    112.11 o
   8   1   6      691.05      705.73     46.89 o
   9   1   6      871.72      927.59     82.33 o
  10   1   6      570.35      524.50     48.27 o
 -13   2   6      294.75      397.04     55.83 o
 -12   2   6      173.52      155.56     38.14 o
 -11   2   6      810.23      753.32     58.47 o
 -10   2   6     1921.93     1894.14     67.55 o
  -9   2   6      860.09      843.67     27.92 o
  -8   2   6     1091.80     1091.01     33.89 o
  -7   2   6     3023.88     2914.44     51.65 o
  -6   2   6     8105.48     8206.28     90.96 o
  -5   2   6        3.18        5.06      5.25 o
  -4   2   6    10725.19    10742.17    112.68 o
  -3   2   6    17011.98    17699.65    177.17 o
  -2   2   6    18296.51    18758.98    175.10 o
  -1   2   6    30476.89    30848.47    261.68 o
   0   2   6    20424.18    20787.68    162.16 o
   1   2   6    16880.28    17013.91    153.13 o
   2   2   6     5588.42     5957.70     82.90 o
   3   2   6      150.54      163.40     21.41 o
   4   2   6      479.32      439.23     27.11 o
   5   2   6      460.68      442.39     35.26 o
   6   2   6    10233.05     9912.98    158.54 o
   7   2   6     4506.12     4424.12    115.71 o
   8   2   6     2448.60     2569.25     76.51 o
   9   2   6     1713.98     1716.67     75.05 o
  10   2   6     1188.92     1385.28     71.39 o
 -13   3   6        0.56      -31.65     31.65 o
 -12   3   6       60.10       76.28     32.20 o
 -11   3   6      582.18      575.02     60.26 o
 -10   3   6     1358.71     1271.51     61.03 o
  -9   3   6     7092.17     7010.70    118.67 o
  -8   3   6     6867.00     6818.62    104.58 o
  -7   3   6    19941.97    19464.75    278.14 o
  -6   3   6    17914.34    18007.77    265.12 o
  -5   3   6     3742.08     3700.82     72.91 o
  -4   3   6     4239.46     4481.01     65.87 o
  -3   3   6     6216.42     6559.74     74.35 o
  -2   3   6        9.52       -5.22      5.51 o
  -1   3   6     5622.76     5546.73     53.61 o
   0   3   6      741.78      772.66     16.79 o
   1   3   6     1146.44     1167.92     23.08 o
   2   3   6     4835.74     4816.23     81.14 o
   3   3   6    15061.78    15059.69    180.98 o
   4   3   6      792.27      724.80     64.47 o
   5   3   6      743.53      707.00     38.67 o
   6   3   6     1028.59      958.42     46.89 o
   7   3   6       99.96        2.80     22.56 o
   8   3   6      184.13      172.54     29.08 o
   9   3   6      267.15      215.17     33.86 o
  10   3   6      494.27      474.11     47.04 o
 -13   4   6     1342.11     1381.83     91.17 o
 -12   4   6      583.81      603.63     57.82 o
 -11   4   6      461.17      528.68     50.51 o
 -10   4   6     3168.73     2993.02     78.80 o
  -9   4   6        3.97        2.32     15.81 o
  -8   4   6        6.33        8.49      5.69 o
  -7   4   6        8.22        2.86     11.33 o
  -6   4   6       73.37       69.01      8.49 o
  -5   4   6    17423.19    17642.71    199.52 o
  -4   4   6     9678.28     9641.79    115.99 o
  -3   4   6    31038.62    31394.09    402.02 o
  -2   4   6    11145.75    11561.56    125.51 o
  -1   4   6     2533.28     2535.90     30.06 o
   0   4   6      256.39      266.56     12.95 o
   1   4   6       74.98       95.23      9.37 o
   2   4   6     2986.74     2865.03     48.08 o
   3   4   6      526.94      529.35     28.81 o
   4   4   6      226.32      230.33     42.04 o
   5   4   6      494.34      414.68     30.86 o
   6   4   6     3774.65     3834.45    114.70 o
   7   4   6     3438.23     3305.25     84.43 o
   8   4   6       57.85      -15.37     22.36 o
   9   4   6       62.32       39.13     28.12 o
  10   4   6        6.71      -28.23     28.23 o
 -12   5   6       71.97       33.15     30.92 o
 -11   5   6      177.83      138.57     26.68 o
 -10   5   6     1768.79     1716.83     60.86 o
  -9   5   6      327.13      311.66     29.29 o
  -8   5   6       19.06       12.37     14.97 o
  -7   5   6     1446.33     1425.96     25.30 o
  -6   5   6     2654.89     2689.84     29.73 o
  -5   5   6     1387.32     1393.71     33.15 o
  -4   5   6      252.03      270.58     10.36 o
  -3   5   6     8246.93     8518.46     84.48 o
  -2   5   6      101.04      164.77      8.91 o
  -1   5   6     3865.61     3855.90     44.07 o
   0   5   6     1366.01     1367.96     26.24 o
   1   5   6     1440.84     1438.70     27.08 o
   2   5   6     3554.73     3716.05     57.57 o
   3   5   6    12799.90    12268.37    174.44 o
   4   5   6     9365.75     9297.68    202.61 o
   5   5   6     3041.83     3160.09    125.43 o
   6   5   6     2089.20     2063.22     75.25 o
   7   5   6      303.83      269.32     37.57 o
   8   5   6      231.03      194.10     36.10 o
   9   5   6      583.22      592.76     55.78 o
 -12   6   6     1080.40      983.80     75.30 o
 -11   6   6      691.33      669.75     46.16 o
 -10   6   6        2.49        8.53     19.54 o
  -9   6   6       11.72        2.50     17.70 o
  -8   6   6     5260.81     5426.95     91.64 o
  -7   6   6     6470.04     6549.78    113.28 o
  -6   6   6    12187.60    12417.79    121.26 o
  -5   6   6    18385.81    18219.14    202.34 o
  -4   6   6    30743.89    31052.63    318.32 o
  -3   6   6    10211.11    10184.96    101.30 o
  -2   6   6     4010.45     4024.26     48.05 o
  -1   6   6     8846.06     8876.67    102.63 o
   0   6   6     1188.90     1231.76     33.44 o
   1   6   6    18974.38    19077.96    200.65 o
   2   6   6    27450.29    27226.95    279.66 o
   3   6   6     7611.51     7370.46    137.52 o
   4   6   6     5270.14     5429.29    140.68 o
   5   6   6     2217.15     2063.95     85.21 o
   6   6   6     1880.57     1812.50    209.52 o
   7   6   6      279.52      242.22     36.95 o
   8   6   6      123.81      146.04     68.45 o
   9   6   6      641.51      525.84     54.30 o
 -12   7   6      188.68      147.16     58.86 o
 -11   7   6      866.05      888.10     65.85 o
 -10   7   6     1460.15     1575.74    139.45 o
  -9   7   6     5302.76     5119.56    139.11 o
  -8   7   6      310.92      346.73     21.85 o
  -7   7   6      726.40      782.68     31.95 o
  -6   7   6     2169.21     2213.26     32.86 o
  -5   7   6     1094.94     1051.47     31.54 o
  -4   7   6     8366.39     8561.35     95.45 o
  -3   7   6    16096.86    15929.48    165.56 o
  -2   7   6     3804.67     3740.79     58.84 o
  -1   7   6     6413.04     6548.56     79.32 o
   0   7   6      651.79      617.77     29.88 o
   1   7   6      224.94      228.77     15.85 o
   2   7   6     1044.59     1016.92     30.14 o
   3   7   6     6731.71     6686.66    147.70 o
   4   7   6    15071.25    14939.21    245.95 o
   5   7   6     1397.24     1371.07     73.25 o
   6   7   6     3204.96     3376.21    119.80 o
   7   7   6     1301.43     1194.67     67.69 o
   8   7   6      157.41      140.68     35.25 o
   9   7   6      533.55      577.40     75.64 o
 -12   8   6     1875.62     1887.81    138.75 o
 -11   8   6     1669.69     1559.74    118.43 o
 -10   8   6     1006.08      940.20     67.75 o
  -9   8   6      444.18      414.10     46.69 o
  -8   8   6     1345.95     1351.06     40.22 o
  -7   8   6     1401.25     1422.79     39.67 o
  -6   8   6     2331.54     2353.04     49.17 o
  -5   8   6     3156.42     3134.08     53.67 o
  -4   8   6     6834.40     6750.48     94.27 o
  -3   8   6     1072.00     1093.09     31.01 o
  -2   8   6        6.76       40.71     15.56 o
  -1   8   6      457.23      386.67     17.69 o
   0   8   6     1248.08     1194.72     33.95 o
   1   8   6     2979.75     2825.04     48.44 o
   2   8   6     2489.82     2549.22     48.18 o
   3   8   6     1769.32     1636.11     58.77 o
   4   8   6      818.93      898.66     49.90 o
   5   8   6      127.33      114.31     34.09 o
   6   8   6      800.71      881.12     70.34 o
   7   8   6      326.20      323.79     91.80 o
   8   8   6     1292.97     1294.18     75.17 o
   9   8   6     1210.36     1248.89     78.20 o
 -12   9   6      194.05      207.42     65.87 o
 -11   9   6       54.41       -5.41     37.84 o
 -10   9   6     1125.13     1128.82     83.39 o
  -9   9   6     1277.87     1333.86     76.82 o
  -8   9   6      389.55      411.60     27.55 o
  -7   9   6      192.34      242.08     25.49 o
  -6   9   6      181.14      171.11     25.08 o
  -5   9   6     1296.25     1221.65     37.22 o
  -4   9   6     8606.16     8390.36    269.31 o
  -3   9   6    12135.44    11732.84    165.71 o
  -2   9   6    15947.10    16137.04    232.63 o
  -1   9   6     9908.57     9457.98    119.39 o
   0   9   6     2540.99     2488.00     43.85 o
   1   9   6     1471.52     1365.87     33.49 o
   2   9   6        4.20        2.41     19.02 o
   3   9   6      529.44      486.05     39.91 o
   4   9   6     1544.76     1594.28     62.03 o
   5   9   6      214.22      158.57     30.99 o
   6   9   6      576.99      568.37     59.46 o
   7   9   6      756.42      918.35     77.22 o
   8   9   6      188.37      177.62     38.26 o
   9   9   6        9.43        2.61     34.78 o
 -11  10   6      141.68      137.45     40.59 o
 -10  10   6      145.63      202.26     42.58 o
  -9  10   6      311.27      329.14     46.88 o
  -8  10   6       89.81      118.81     34.30 o
  -7  10   6      409.76      464.56     27.91 o
  -6  10   6       51.06       51.56     14.99 o
  -5  10   6      848.30      802.05     33.74 o
  -4  10   6     1375.70     1315.04     41.26 o
  -3  10   6      191.60      265.63     24.09 o
  -2  10   6     6436.03     6298.62    104.83 o
  -1  10   6     1188.63     1113.92     39.72 o
   0  10   6      825.91      815.02     28.23 o
   1  10   6      845.79      774.56     27.92 o
   2  10   6      999.69      910.49     51.38 o
   3  10   6       11.08       43.36     21.34 o
   4  10   6        0.02      -19.64     19.64 o
   5  10   6       22.15       17.52     23.38 o
   6  10   6      158.96      194.85     42.90 o
   7  10   6      690.08      718.88     71.27 o
   8  10   6      205.23      252.06     44.34 o
 -11  11   6      241.79      120.72     55.36 o
 -10  11   6       56.24       58.95     38.07 o
  -9  11   6      389.34      388.91     53.08 o
  -8  11   6      510.22      492.15     74.98 o
  -7  11   6        2.39        3.02     14.64 o
  -6  11   6     6886.08     7114.05    117.54 o
  -5  11   6      325.15      285.65     34.11 o
  -4  11   6      698.40      712.01     31.87 o
  -3  11   6     2553.71     2486.18     54.24 o
  -2  11   6      539.53      494.60     42.28 o
  -1  11   6      551.33      508.77     41.87 o
   0  11   6      570.84      552.21     23.58 o
   1  11   6      480.04      489.53     31.86 o
   2  11   6     3906.32     3943.88     84.41 o
   3  11   6       29.49       27.85     22.86 o
   4  11   6     1127.81     1152.48     60.37 o
   5  11   6      683.10      745.35     63.04 o
   6  11   6     1222.69     1335.59     68.50 o
   7  11   6       61.12      120.71     44.30 o
   8  11   6       32.78       30.93     35.76 o
 -11  12   6      418.46      308.33     78.48 o
 -10  12   6       45.45       40.66     44.85 o
  -9  12   6       59.17       68.35     38.31 o
  -8  12   6     1072.28     1096.41     80.61 o
  -7  12   6       74.42       85.77     18.81 o
  -6  12   6     4661.30     4840.19     93.21 o
  -5  12   6     4515.15     4610.38     97.70 o
  -4  12   6     3177.11     3137.93     63.76 o
  -3  12   6     3721.59     3743.23     70.68 o
  -2  12   6     4275.14     4260.50     77.50 o
  -1  12   6      354.68      300.12     26.70 o
   0  12   6      988.40      996.21     30.60 o
   1  12   6     1142.37     1112.70     37.18 o
   2  12   6     3094.00     3222.73     77.44 o
   3  12   6      847.65      814.42     51.43 o
   4  12   6      529.73      470.50     43.36 o
   5  12   6      112.54       84.28     29.43 o
   6  12   6      117.32       84.34     31.65 o
   7  12   6        6.20       12.43     31.01 o
 -10  13   6      284.82      333.35     69.37 o
  -9  13   6       11.05       28.11     35.09 o
  -8  13   6       16.45      -12.44     31.65 o
  -7  13   6        4.87      -27.61     27.61 o
  -6  13   6      715.96      811.12     44.61 o
  -5  13   6      185.43      187.49     28.64 o
  -4  13   6      417.96      424.54     27.93 o
  -3  13   6     4757.01     4694.46     92.20 o
  -2  13   6     3411.48     3327.58     68.69 o
  -1  13   6     2295.54     2226.93     56.60 o
   0  13   6      499.15      540.67     32.58 o
   1  13   6     2593.30     2530.57     58.53 o
   2  13   6     2753.42     2623.23     72.10 o
   3  13   6     4628.11     4698.75    118.62 o
   4  13   6     2806.79     2927.99    166.22 o
   5  13   6     1575.36     1677.53     80.28 o
   6  13   6      906.15      961.16     57.66 o
   7  13   6      122.61      126.53     40.12 o
 -10  14   6      166.43      119.13     61.67 o
  -9  14   6      490.95      540.36     90.40 o
  -8  14   6     2860.04     2946.60    213.73 o
  -7  14   6     4550.54     4651.79    154.82 o
  -6  14   6     3699.81     3807.83     86.16 o
  -5  14   6    15564.65    15309.77    200.59 o
  -4  14   6     2767.55     2638.13     62.98 o
  -3  14   6     5794.79     5702.07     97.91 o
  -2  14   6     1367.14     1331.58     45.95 o
  -1  14   6       20.02       26.39     20.91 o
   0  14   6     3320.96     3198.08     71.12 o
   1  14   6     4374.24     4434.23     87.53 o
   2  14   6     7408.78     7746.44    126.05 o
   3  14   6     5912.87     6162.65    127.09 o
   4  14   6     4580.85     4990.18    135.74 o
   5  14   6      838.49      812.54     73.63 o
   6  14   6      397.88      426.10     43.25 o
  -9  15   6       95.69       66.34     52.56 o
  -8  15   6        7.13        9.61     34.34 o
  -7  15   6      140.38      195.97     61.67 o
  -6  15   6       26.99        0.19     23.53 o
  -5  15   6      118.23      113.30     21.69 o
  -4  15   6       55.45       54.19     19.29 o
  -3  15   6     1165.49     1081.81     60.53 o
  -2  15   6      309.05      345.41     28.64 o
  -1  15   6        5.04        9.24     17.03 o
   0  15   6       23.47       -1.77     17.68 o
   1  15   6     4462.20     4733.23     92.77 o
   2  15   6     3178.44     3150.80     76.07 o
   3  15   6     5980.25     6189.04    130.18 o
   4  15   6     1434.27     1554.91     98.31 o
   5  15   6     1093.50     1149.76     92.04 o
   6  15   6      138.16      154.82     42.31 o
  -8  16   6      145.60      145.52     47.69 o
  -7  16   6      855.20      869.83    137.35 o
  -6  16   6     1531.54     1455.53     74.36 o
  -5  16   6     2621.85     2667.37     68.00 o
  -4  16   6     3595.61     3577.97     78.81 o
  -3  16   6     3753.27     3753.44     80.73 o
  -2  16   6     2187.58     2171.61     61.12 o
  -1  16   6      350.06      339.68     29.66 o
   0  16   6       22.85        7.75     18.46 o
   1  16   6      432.78      380.98     32.84 o
   2  16   6     1010.12      998.13     48.67 o
   3  16   6     1283.14     1445.76     70.31 o
   4  16   6      563.95      586.45     48.82 o
   5  16   6      431.65      436.15     53.40 o
  -7  17   6      779.63      848.92     82.75 o
  -6  17   6      992.11     1131.47     82.47 o
  -5  17   6      186.75      188.53     30.52 o
  -4  17   6      159.47      197.82     26.91 o
  -3  17   6        0.97      -17.22     17.22 o
  -2  17   6      107.23      109.59     23.27 o
  -1  17   6      211.56      224.83     27.26 o
   0  17   6      715.32      677.48     40.88 o
   1  17   6      191.52      210.07     28.20 o
   2  17   6     1282.32     1240.72     65.09 o
   3  17   6      758.74      788.33     78.13 o
   4  17   6      265.63      274.85     39.91 o
  -6  18   6        0.68       33.28     31.71 o
  -5  18   6       93.72      112.91     28.51 o
  -4  18   6     1625.18     1740.29     77.68 o
  -3  18   6      563.62      592.54     39.26 o
  -2  18   6     1066.73     1173.79     52.46 o
  -1  18   6      995.42     1011.95     49.22 o
   0  18   6      778.04      826.72     51.84 o
   1  18   6       17.80        6.37     45.51 o
   2  18   6      426.14      473.09     45.53 o
   3  18   6        1.51        8.04     27.30 o
  -5  19   6        1.63      -17.27     29.37 o
  -4  19   6      329.74      296.84     37.09 o
  -3  19   6     1983.45     1921.26    116.32 o
  -2  19   6     2103.45     2186.23     81.41 o
  -1  19   6     1881.98     2024.59    168.10 o
   0  19   6     3024.15     3414.82    129.67 o
   1  19   6      155.12       70.00     31.76 o
   2  19   6      523.73      513.97     48.77 o
  -2  20   6      186.23      141.30     41.18 o
  -1  20   6      858.93      880.29     59.27 o
 -13   1   7        4.43      -28.74     28.74 o
 -12   1   7      521.97      420.31     49.75 o
 -11   1   7      807.43      799.64     58.44 o
 -10   1   7     1015.97      945.96     38.26 o
  -9   1   7     2456.65     2491.93     59.90 o
  -8   1   7       12.58       18.02      9.43 o
  -7   1   7      166.21      191.60     10.84 o
  -6   1   7      435.68      428.81     12.35 o
  -5   1   7       34.07       30.53      5.70 o
  -4   1   7     3424.93     3653.54     72.80 o
  -3   1   7     1730.47     1838.43     43.41 o
  -2   1   7     4293.24     4093.08     50.02 o
  -1   1   7     5218.48     5537.64     56.18 o
   0   1   7     5821.02     5709.77     60.09 o
   1   1   7      223.35      291.44     13.13 o
   2   1   7       81.60      105.58     12.96 o
   3   1   7     1763.31     1673.80     41.23 o
   4   1   7     5808.64     5641.48    182.46 o
   5   1   7     7041.29     6721.48    117.85 o
   6   1   7      802.13      856.98     45.12 o
   7   1   7      975.81      952.89     56.64 o
   8   1   7      448.57      414.24     38.32 o
   9   1   7        2.74       34.63     26.78 o
 -13   2   7      822.90      784.46     68.38 o
 -12   2   7      890.30      823.97     64.39 o
 -11   2   7      568.45      610.26     53.01 o
 -10   2   7     1273.43     1161.95     44.73 o
  -9   2   7       56.79       70.49     16.36 o
  -8   2   7       80.93       89.84     11.99 o
  -7   2   7     3178.82     3308.63     45.96 o
  -6   2   7     3709.35     3695.18     47.96 o
  -5   2   7    21103.70    21663.10    215.07 o
  -4   2   7     8636.64     8531.28    104.87 o
  -3   2   7     1696.41     1781.91     25.68 o
  -2   2   7    15428.17    15762.78    141.57 o
  -1   2   7      807.59      818.25     16.43 o
   0   2   7     1660.63     1709.72     25.57 o
   1   2   7     1960.68     2175.10     35.16 o
   2   2   7      167.14      181.41     16.18 o
   3   2   7     3383.30     3373.14     67.74 o
   4   2   7      281.55      228.71     23.86 o
   5   2   7      380.47      288.08     28.48 o
   6   2   7       56.25       29.29     21.39 o
   7   2   7       34.38       26.93     22.38 o
   8   2   7      345.40      367.93     39.85 o
   9   2   7      302.91      393.44     41.69 o
 -13   3   7       69.57       90.03    102.31 o
 -12   3   7      452.08      440.97     50.04 o
 -11   3   7     4904.13     4740.35    133.79 o
 -10   3   7     2433.20     2329.98     84.40 o
  -9   3   7     2956.17     2977.16     70.91 o
  -8   3   7      152.36      127.50     18.21 o
  -7   3   7      223.87      247.71     12.95 o
  -6   3   7    10339.32    10535.45    137.26 o
  -5   3   7     8362.00     8434.43    106.45 o
  -4   3   7      530.22      571.13     16.67 o
  -3   3   7    14295.15    14507.03    140.42 o
  -2   3   7    37629.21    38537.00    372.88 o
  -1   3   7    10152.28    10513.28     98.52 o
   0   3   7    12893.65    12810.12    112.51 o
   1   3   7     4353.35     4622.39     55.09 o
   2   3   7     7177.93     7236.18    111.51 o
   3   3   7    10182.82    10051.36    188.98 o
   4   3   7    14089.82    13711.91    224.08 o
   5   3   7    12935.42    12621.93    187.78 o
   6   3   7     7070.24     7068.60    128.22 o
   7   3   7      778.71      692.93     44.81 o
   8   3   7       98.12       27.41     24.10 o
   9   3   7      115.10      123.46     32.52 o
 -13   4   7     3441.34     4067.15    260.68 o
 -12   4   7     4197.28     4413.43    202.52 o
 -11   4   7     2816.10     2964.41    104.52 o
 -10   4   7     3198.88     3232.65     80.82 o
  -9   4   7      813.35      768.73     39.31 o
  -8   4   7       17.18       17.00     11.88 o
  -7   4   7      945.95      968.24     31.96 o
  -6   4   7     4390.47     4487.71     62.38 o
  -5   4   7    12751.83    12655.12    164.13 o
  -4   4   7    30462.62    30720.89    330.80 o
  -3   4   7     3862.34     3902.32     75.04 o
  -2   4   7    17168.73    17247.23    193.91 o
  -1   4   7      489.14      510.80     17.68 o
   0   4   7     7247.74     7455.55     76.84 o
   1   4   7       56.17       50.90      8.60 o
   2   4   7     8176.19     8485.72    105.34 o
   3   4   7     4302.12     4285.74     93.83 o
   4   4   7     5502.96     5475.63    141.15 o
   5   4   7      563.36      554.06     42.82 o
   6   4   7      322.93      312.26     31.57 o
   7   4   7      313.79      287.71     33.45 o
   8   4   7        0.06      -21.55     21.55 o
   9   4   7       84.57       71.54     31.19 o
 -13   5   7       48.86      103.71     57.46 o
 -12   5   7      777.95      716.38     96.00 o
 -11   5   7     1319.99     1340.99     83.52 o
 -10   5   7     1975.74     1984.98     64.13 o
  -9   5   7      158.60      105.58     21.85 o
  -8   5   7      352.44      374.46     24.19 o
  -7   5   7     1938.63     1939.16     57.69 o
  -6   5   7     6082.71     6008.53    109.03 o
  -5   5   7    16049.06    15874.30    203.78 o
  -4   5   7     2770.23     2917.37     73.28 o
  -3   5   7    22793.54    22565.52    248.69 o
  -2   5   7    17581.81    17623.71    171.89 o
  -1   5   7     7603.27     7665.39     76.85 o
   0   5   7     4112.42     4085.43     53.40 o
   1   5   7       13.18       17.32      9.40 o
   2   5   7    12252.69    12203.03    141.00 o
   3   5   7     7683.98     7498.01    121.31 o
   4   5   7    11044.51    11004.98    234.33 o
   5   5   7     9180.22     9141.21    402.93 o
   6   5   7     2287.47     2453.78     82.50 o
   7   5   7      623.83      685.39     52.33 o
   8   5   7       98.04       55.00     30.32 o
   9   5   7       37.09       42.58     44.06 o
 -12   6   7      950.11      865.26     68.87 o
 -11   6   7     3443.83     3444.29     92.74 o
 -10   6   7     1806.66     1851.78     97.40 o
  -9   6   7     1564.34     1628.85     70.60 o
  -8   6   7        3.87       -3.87     18.52 o
  -7   6   7      527.23      539.51     31.77 o
  -6   6   7      148.10      108.21     13.55 o
  -5   6   7     1440.22     1463.35     74.37 o
  -4   6   7      338.95      333.94     21.24 o
  -3   6   7    23103.83    23810.88    218.44 o
  -2   6   7    25348.70    25246.67    232.46 o
  -1   6   7    17533.13    17386.26    203.49 o
   0   6   7       35.90       46.19      9.17 o
   1   6   7     3686.97     3535.52     55.91 o
   2   6   7        7.79       10.14     11.92 o
   3   6   7      715.36      691.23     35.00 o
   4   6   7      344.60      342.38     42.30 o
   5   6   7      220.90      213.23     38.61 o
   6   6   7      204.50      190.38     35.40 o
   7   6   7      422.06      418.63     44.75 o
   8   6   7      559.16      540.71     52.76 o
   9   6   7      367.12      424.58     53.75 o
 -12   7   7      220.69      234.05     63.07 o
 -11   7   7      462.99      531.16     52.02 o
 -10   7   7        2.15      -28.15     36.44 o
  -9   7   7     2054.84     1854.36    129.64 o
  -8   7   7     1025.92      933.67     56.20 o
  -7   7   7     1642.52     1644.97     22.68 o
  -6   7   7     5990.28     6044.88     59.95 o
  -5   7   7     6721.25     6667.99     84.96 o
  -4   7   7     1847.61     1941.40     28.14 o
  -3   7   7     3609.84     3493.66     47.72 o
  -2   7   7     7197.74     7097.29     95.42 o
  -1   7   7       28.80       18.11      9.61 o
   0   7   7     2220.67     2226.36     46.17 o
   1   7   7     3663.39     3585.13     57.33 o
   2   7   7     4957.77     5120.91     82.55 o
   3   7   7    10142.63     9573.19    148.26 o
   4   7   7     2579.36     2529.79     76.29 o
   5   7   7     3213.17     3410.95    116.93 o
   6   7   7     2567.25     2710.29    108.89 o
   7   7   7      174.08      227.99     39.02 o
   8   7   7      258.50      277.91     45.49 o
   9   7   7      375.11      304.39     48.97 o
 -12   8   7      226.18      130.34     58.86 o
 -11   8   7       34.87       75.90     32.20 o
 -10   8   7     1963.75     1948.61     88.59 o
  -9   8   7     1511.24     1479.97     91.80 o
  -8   8   7     1149.82     1053.07     61.85 o
  -7   8   7     5713.29     5821.07     89.61 o
  -6   8   7     6415.83     6553.70     95.97 o
  -5   8   7     2328.76     2382.17     42.28 o
  -4   8   7      796.14      788.51     31.97 o
  -3   8   7     4876.47     4714.48     71.70 o
  -2   8   7    25589.85    25273.01    284.36 o
  -1   8   7    20272.86    19684.53    225.64 o
   0   8   7    15445.09    15130.24    166.09 o
   1   8   7     7794.57     7823.87    109.07 o
   2   8   7    15127.20    14820.84    185.40 o
   3   8   7      396.66      375.76     29.69 o
   4   8   7      683.61      632.55     43.68 o
   5   8   7     1226.72     1123.45     76.80 o
   6   8   7       44.53       67.62     36.16 o
   7   8   7     2644.22     2670.86     96.45 o
   8   8   7     2215.76     2273.72     94.91 o
 -12   9   7       23.43       -7.01     47.65 o
 -11   9   7        0.87       19.76     30.21 o
 -10   9   7     2423.38     2456.19    113.52 o
  -9   9   7     4771.47     5013.15    145.61 o
  -8   9   7     6185.58     6100.22    160.80 o
  -7   9   7     5894.40     5978.97     83.45 o
  -6   9   7    14754.89    14484.96    196.63 o
  -5   9   7      504.87      550.92     22.10 o
  -4   9   7      457.37      494.23     27.33 o
  -3   9   7     1661.33     1578.36     58.14 o
  -2   9   7      706.65      734.39     32.14 o
  -1   9   7     1308.31     1248.25     31.58 o
   0   9   7     4672.65     4465.94     66.52 o
   1   9   7     8291.75     8457.40    117.46 o
   2   9   7     2963.46     2867.15     59.72 o
   3   9   7     1173.71     1092.84     59.67 o
   4   9   7      371.56      314.79     34.84 o
   5   9   7       39.32      -11.12     29.12 o
   6   9   7       14.08       -9.00     31.30 o
   7   9   7      633.12      740.85     73.31 o
   8   9   7        0.33       -2.51     33.50 o
 -11  10   7       14.29       52.30     34.52 o
 -10  10   7     1026.72     1005.63     76.13 o
  -9  10   7     2337.44     2312.26     99.56 o
  -8  10   7     6230.10     6235.07    168.18 o
  -7  10   7     7164.67     7333.82    115.78 o
  -6  10   7     4938.51     5054.84     74.96 o
  -5  10   7     9615.70     9715.09    144.98 o
  -4  10   7      837.76      913.47     36.94 o
  -3  10   7      931.34      926.07     36.42 o
  -2  10   7     7398.80     7135.20    115.98 o
  -1  10   7     8005.38     7700.51    104.32 o
   0  10   7    17193.95    16941.05    203.29 o
   1  10   7     7521.04     7469.03    108.35 o
   2  10   7    16226.66    15841.24    198.98 o
   3  10   7     2405.85     2442.67     65.45 o
   4  10   7      340.41      304.70     36.95 o
   5  10   7       13.10        3.63     24.00 o
   6  10   7      958.68      969.04     79.18 o
   7  10   7     4183.19     4104.30    166.08 o
   8  10   7     3603.81     3906.95    125.35 o
 -11  11   7       36.97       25.23     35.51 o
 -10  11   7     1067.93     1119.87     82.09 o
  -9  11   7     4944.08     4662.22    149.06 o
  -8  11   7     5805.26     5835.66    165.19 o
  -7  11   7     8095.57     7987.40    179.63 o
  -6  11   7     9387.04     9387.03    144.98 o
  -5  11   7     2641.60     2485.56     59.96 o
  -4  11   7      220.04      227.35     20.40 o
  -3  11   7     2109.94     2073.55     79.70 o
  -2  11   7     1987.38     2018.19     54.63 o
  -1  11   7      824.55      820.36     41.06 o
   0  11   7     7124.71     7055.07    101.97 o
   1  11   7     1468.44     1513.02     42.51 o
   2  11   7      595.12      559.83     30.84 o
   3  11   7      996.15      984.47     55.63 o
   4  11   7      140.00      184.98     48.56 o
   5  11   7       60.70       -0.56     24.64 o
   6  11   7      233.05      248.75     58.86 o
   7  11   7      963.68      858.20    129.64 o
 -10  12   7      285.54      263.32     49.98 o
  -9  12   7     1566.82     1610.38    109.32 o
  -8  12   7     2405.04     2682.31    112.14 o
  -7  12   7     2131.86     2153.95     73.96 o
  -6  12   7     2077.39     2134.80     66.55 o
  -5  12   7     1050.26     1046.41     38.62 o
  -4  12   7     1258.23     1210.38     52.33 o
  -3  12   7     1951.80     1928.42     67.97 o
  -2  12   7     1441.13     1428.49     49.25 o
  -1  12   7     5535.59     5257.10    100.39 o
   0  12   7     3257.75     3242.01     60.25 o
   1  12   7    12071.36    11948.82    183.62 o
   2  12   7     6440.55     6402.62    103.32 o
   3  12   7     4610.99     4651.33    201.45 o
   4  12   7      102.47       82.00     31.47 o
   5  12   7        6.08      -23.65     23.65 o
   6  12   7      900.95      979.21     83.24 o
   7  12   7     1619.14     1526.18    117.02 o
 -10  13   7       90.12      111.88     43.89 o
  -9  13   7      375.30      360.31     55.84 o
  -8  13   7      329.41      300.50     49.08 o
  -7  13   7     2745.83     2998.24    119.69 o
  -6  13   7     1301.32     1302.75     59.40 o
  -5  13   7     4168.95     4248.78     80.10 o
  -4  13   7       26.56       37.03     15.71 o
  -3  13   7       54.25       36.60     16.94 o
  -2  13   7       32.76       18.67     16.49 o
  -1  13   7      196.48      183.62     25.12 o
   0  13   7      660.29      718.05     40.66 o
   1  13   7      933.34      840.61     46.61 o
   2  13   7      241.40      249.78     38.73 o
   3  13   7      637.72      629.83     50.96 o
   4  13   7     1661.54     1772.49     78.74 o
   5  13   7      950.72      966.07    120.80 o
   6  13   7        4.26       19.43     42.33 o
  -9  14   7      429.58      439.49     62.22 o
  -8  14   7      137.51      142.24     44.78 o
  -7  14   7       45.90        0.77     32.66 o
  -6  14   7       85.91       84.34     26.98 o
  -5  14   7       76.36       75.20     23.45 o
  -4  14   7      606.27      573.84     33.97 o
  -3  14   7      591.61      609.67     38.96 o
  -2  14   7      687.29      714.74     37.55 o
  -1  14   7      363.91      396.86     30.13 o
   0  14   7      230.06      209.59     24.49 o
   1  14   7     1514.31     1497.55     57.80 o
   2  14   7      390.97      333.26     33.58 o
   3  14   7       62.82       65.32     30.14 o
   4  14   7      459.68      464.85     49.50 o
   5  14   7       66.75       65.48     30.50 o
   6  14   7       31.73       80.13     31.96 o
  -9  15   7     1022.85     1123.67    112.82 o
  -8  15   7       32.75      -10.56     36.92 o
  -7  15   7      229.20      242.03     51.28 o
  -6  15   7      737.75      652.87     43.33 o
  -5  15   7     1580.89     1499.68     64.53 o
  -4  15   7     2253.57     2314.59     61.53 o
  -3  15   7     1347.53     1312.12     66.60 o
  -2  15   7     2785.99     2770.01     70.01 o
  -1  15   7     1147.56     1164.44     47.19 o
   0  15   7      224.58      183.30     24.72 o
   1  15   7      241.14      221.89     27.24 o
   2  15   7      198.90      185.56     27.37 o
   3  15   7       24.49        8.57     25.69 o
   4  15   7     1201.94     1279.01     81.93 o
   5  15   7      785.86      761.57     61.90 o
  -8  16   7        7.12      -24.39     44.85 o
  -7  16   7     1588.26     1572.20     79.77 o
  -6  16   7      919.76      868.98     60.96 o
  -5  16   7      362.79      338.57     35.35 o
  -4  16   7      937.48      913.93     44.71 o
  -3  16   7      295.13      276.98     28.46 o
  -2  16   7      622.41      636.94     41.27 o
  -1  16   7      419.77      393.97     32.20 o
   0  16   7      357.14      411.86     33.60 o
   1  16   7      802.25      749.75     42.83 o
   2  16   7     1204.41     1209.12     54.50 o
   3  16   7     2302.15     2358.64     82.82 o
   4  16   7      557.23      655.93     52.34 o
   5  16   7      651.24      683.09     74.78 o
  -7  17   7      687.38      761.15    137.45 o
  -6  17   7       78.01       93.41     33.71 o
  -5  17   7      888.97      874.86     52.13 o
  -4  17   7     2042.31     2010.27     78.53 o
  -3  17   7     1826.90     1902.90     61.07 o
  -2  17   7     4878.80     5032.43    175.43 o
  -1  17   7      992.06     1050.67     49.98 o
   0  17   7      530.91      538.72     38.74 o
   1  17   7      155.68      161.23     27.21 o
   2  17   7       18.07       23.82     26.68 o
   3  17   7        2.06       -7.70     26.12 o
   4  17   7      842.85     1107.54     67.06 o
  -6  18   7     1097.08     1013.46     69.52 o
  -5  18   7      568.16      503.06     43.98 o
  -4  18   7      379.16      380.24     39.43 o
  -3  18   7      290.18      341.18     37.80 o
  -2  18   7       21.39       21.25     23.66 o
  -1  18   7      343.36      326.04     32.58 o
   0  18   7      439.09      408.10     36.25 o
   1  18   7      767.92      755.83     46.58 o
   2  18   7      817.93      961.23    103.98 o
  -4  19   7       17.84        8.71     25.61 o
  -3  19   7      545.57      590.01     46.91 o
  -2  19   7      264.79      277.25     36.87 o
  -1  19   7      865.28      857.72     58.27 o
   0  19   7       25.32      -12.03     26.62 o
   1  19   7        1.21      -30.59     30.59 o
 -13   0   8     1247.55     1184.26    112.12 o
 -12   0   8      265.29      228.44     56.06 o
 -11   0   8     1081.87      995.06     88.29 o
 -10   0   8     1099.69     1074.94     78.48 o
  -9   0   8      333.11      368.59     44.85 o
  -8   0   8     3620.17     3775.28     88.20 o
  -7   0   8    31179.68    32732.67    490.14 o
  -6   0   8    47511.33    47945.46    565.42 o
  -5   0   8    10741.64    11126.57    323.04 o
  -4   0   8    21048.69    20596.78    305.51 o
  -3   0   8     2336.23     2474.35     99.93 o
  -2   0   8    52488.35    53136.32    716.16 o
  -1   0   8    40496.71    40704.18    557.88 o
   0   0   8    28639.00    28594.89    404.45 o
   1   0   8    27112.22    26786.40    295.97 o
   2   0   8    42262.88    41970.11    584.69 o
   3   0   8    27145.39    26536.60    475.63 o
   4   0   8    14190.65    13526.52    370.69 o
   5   0   8     3054.61     3204.17    107.44 o
   6   0   8        2.13      -11.91     27.75 o
   7   0   8     1497.24     1574.39     91.59 o
   8   0   8     2609.23     2412.22    112.48 o
   9   0   8     5613.02     6010.68    192.70 o
 -13   1   8      554.72      548.38     57.38 o
 -12   1   8       59.92       33.29     28.23 o
 -11   1   8      174.34      144.08     70.07 o
 -10   1   8      606.55      544.80     31.25 o
  -9   1   8     2548.13     2578.46     67.32 o
  -8   1   8     6047.49     6219.41     75.64 o
  -7   1   8     2873.40     2971.41     41.02 o
  -6   1   8    15087.57    15188.39    214.67 o
  -5   1   8    10401.41    10471.78    169.89 o
  -4   1   8     7956.91     8198.34    142.99 o
  -3   1   8       17.56        5.85      9.62 o
  -2   1   8      191.83      238.35     11.86 o
  -1   1   8     5523.93     5541.44     63.27 o
   0   1   8      916.14      875.70     21.26 o
   1   1   8      464.54      431.76     18.00 o
   2   1   8      296.69      245.54     17.57 o
   3   1   8     1691.16     1607.65     66.75 o
   4   1   8      113.55       88.01     20.75 o
   5   1   8      107.70      114.16     23.44 o
   6   1   8     2717.20     2724.96     74.56 o
   7   1   8      200.52      158.04     30.05 o
   8   1   8        8.35      -24.85     24.85 o
   9   1   8      311.28      321.69     41.44 o
 -13   2   8      381.95      326.12     48.06 o
 -12   2   8      208.17      203.62     53.26 o
 -11   2   8       35.96       50.56     26.70 o
 -10   2   8      324.02      304.10     26.60 o
  -9   2   8     2913.50     2826.06     66.08 o
  -8   2   8     7993.69     7985.71     92.76 o
  -7   2   8    23708.74    23321.33    235.07 o
  -6   2   8    39474.36    39278.04    484.18 o
  -5   2   8    18759.91    18739.59    188.33 o
  -4   2   8    29719.73    29648.32    367.90 o
  -3   2   8     6708.91     6520.14     75.70 o
  -2   2   8      414.47      418.59     15.95 o
  -1   2   8    21124.09    21508.07    189.53 o
   0   2   8    18924.36    19045.29    161.11 o
   1   2   8    10866.93    11113.53    116.70 o
   2   2   8    18493.61    17822.77    270.16 o
   3   2   8    20116.78    19846.56    261.31 o
   4   2   8     7611.46     7480.15    124.33 o
   5   2   8     2469.83     2464.98     67.36 o
   6   2   8      676.79      586.43     40.60 o
   7   2   8      355.58      248.05     32.57 o
   8   2   8     1050.06      992.11     58.46 o
   9   2   8     2040.04     2127.17     81.81 o
 -13   3   8      800.31      803.49     67.83 o
 -12   3   8      760.28      740.14     67.97 o
 -11   3   8     4717.25     4932.97    134.26 o
 -10   3   8     3554.17     3525.56     81.67 o
  -9   3   8      546.97      534.11     32.05 o
  -8   3   8       23.89       20.78     11.34 o
  -7   3   8      261.13      251.01     14.45 o
  -6   3   8     2259.73     2232.95     36.99 o
  -5   3   8     8475.24     8206.25    111.15 o
  -4   3   8       87.92       58.18      7.55 o
  -3   3   8    22576.17    23262.81    234.42 o
  -2   3   8     1248.34     1326.31     31.97 o
  -1   3   8    21203.01    21606.71    178.86 o
   0   3   8    13045.21    13191.27    117.49 o
   1   3   8     9051.08     8949.96    108.41 o
   2   3   8     1592.95     1579.93     51.43 o
   3   3   8      249.22      183.77     31.71 o
   4   3   8       31.48       -4.69     17.03 o
   5   3   8     1661.61     1599.24     56.64 o
   6   3   8     2132.43     2139.42     68.12 o
   7   3   8      493.22      471.13     43.15 o
   8   3   8       97.55       52.16     28.88 o
   9   3   8      475.07      430.02     47.84 o
 -13   4   8       42.13       32.30     32.52 o
 -12   4   8      101.90      103.04     33.19 o
 -11   4   8     1173.78     1316.78     70.36 o
 -10   4   8      915.93      907.14     45.34 o
  -9   4   8     2534.87     2441.05     64.14 o
  -8   4   8      271.33      278.31     20.26 o
  -7   4   8     6140.85     5978.38    120.21 o
  -6   4   8     1290.79     1294.84     31.88 o
  -5   4   8     2075.32     2082.29     40.90 o
  -4   4   8        9.98        8.33      6.62 o
  -3   4   8    10241.98    10337.39    114.93 o
  -2   4   8      873.58      863.18     38.65 o
  -1   4   8     7686.71     7598.93     79.32 o
   0   4   8     1662.89     1654.83     29.28 o
   1   4   8     2942.41     2971.76     51.50 o
   2   4   8     4217.25     4142.50     80.42 o
   3   4   8     2943.78     2979.25    105.81 o
   4   4   8        9.17       -3.72     22.73 o
   5   4   8      601.24      542.47     43.26 o
   6   4   8       45.42       30.95     26.92 o
   7   4   8      141.57      126.32     33.41 o
   8   4   8       42.52       31.24     33.61 o
   9   4   8       87.16       25.03     38.34 o
 -12   5   8      674.08      709.86    110.02 o
 -11   5   8     2780.65     2797.45     80.01 o
 -10   5   8     3648.06     3580.66     87.66 o
  -9   5   8     2177.42     2043.98     60.79 o
  -8   5   8      261.88      251.12     23.89 o
  -7   5   8        1.04       11.08     13.76 o
  -6   5   8       62.26       68.19     11.78 o
  -5   5   8     6417.61     6455.34     85.42 o
  -4   5   8    14930.46    14681.67    156.56 o
  -3   5   8     5088.16     4979.62     70.34 o
  -2   5   8    15641.46    15522.08    163.63 o
  -1   5   8    25281.60    25624.11    224.14 o
   0   5   8     9900.98    10208.86    103.49 o
   1   5   8     2391.72     2393.70     49.25 o
   2   5   8     3109.51     3130.83     60.72 o
   3   5   8     8662.10     8478.94    189.21 o
   4   5   8     7110.94     7117.65    173.87 o
   5   5   8     5408.93     5299.75    149.55 o
   6   5   8     5365.10     5349.84    129.19 o
   7   5   8     2130.31     2267.74     87.04 o
   8   5   8      505.89      365.15     48.37 o
 -12   6   8     1284.48     1184.26    107.91 o
 -11   6   8     1505.18     1392.32     71.84 o
 -10   6   8     1786.65     1834.29     78.27 o
  -9   6   8      132.07      154.32     38.54 o
  -8   6   8      154.22      123.73     25.91 o
  -7   6   8     2766.72     2736.81     53.98 o
  -6   6   8     6903.82     6929.85    104.49 o
  -5   6   8     7802.73     7758.78    100.53 o
  -4   6   8     6440.58     6341.85     86.02 o
  -3   6   8     6812.37     6889.40     72.62 o
  -2   6   8     1345.92     1298.76     24.50 o
  -1   6   8     5734.77     5648.83     68.32 o
   0   6   8      320.70      291.76     17.56 o
   1   6   8      194.81      180.51     25.68 o
   2   6   8        1.92      -12.49     12.49 o
   3   6   8     1133.21     1142.72     51.69 o
   4   6   8       60.84       22.09     27.24 o
   5   6   8     2313.10     2436.84    145.05 o
   6   6   8       25.31       17.18     27.03 o
   7   6   8      155.76      233.48     39.25 o
   8   6   8      177.67       85.64     42.32 o
 -12   7   8      426.55      270.49     65.87 o
 -11   7   8     1758.58     1699.14    103.01 o
 -10   7   8     4144.71     3950.85    257.87 o
  -9   7   8     5363.89     5335.99    141.63 o
  -8   7   8     2273.74     2160.75    198.31 o
  -7   7   8     2164.71     2179.10     48.99 o
  -6   7   8       65.18       70.39     16.18 o
  -5   7   8      887.13      866.39     52.39 o
  -4   7   8    17047.01    16885.04    196.41 o
  -3   7   8     6654.10     6603.25     72.53 o
  -2   7   8    25339.91    25248.28    282.50 o
  -1   7   8    12391.30    12398.24    128.90 o
   0   7   8     9632.80     9368.14    123.34 o
   1   7   8     1793.63     1793.97     44.45 o
   2   7   8      893.43      841.53     44.91 o
   3   7   8     2675.56     2619.86     77.31 o
   4   7   8     1413.20     1430.98     74.31 o
   5   7   8     7131.55     7352.34    189.68 o
   6   7   8     3826.82     3552.14    130.25 o
   7   7   8     2263.79     2283.41    116.52 o
   8   7   8      449.08      529.65     89.49 o
 -12   8   8      800.14      825.48     96.70 o
 -11   8   8      668.32      732.79     61.42 o
 -10   8   8      375.27      313.62    103.01 o
  -9   8   8       97.58       53.77     28.13 o
  -8   8   8      667.98      652.74     52.46 o
  -7   8   8      138.16      183.15     18.34 o
  -6   8   8     1650.74     1650.74     43.85 o
  -5   8   8     1093.50     1181.53     25.29 o
  -4   8   8     1221.16     1237.85     25.40 o
  -3   8   8      121.98      127.33     13.53 o
  -2   8   8      166.01      189.31     17.11 o
  -1   8   8        8.77       20.63     11.67 o
   0   8   8     3234.04     3110.52     57.67 o
   1   8   8     5223.29     5201.96     83.79 o
   2   8   8     3683.58     3605.61     69.54 o
   3   8   8      684.71      695.88     45.13 o
   4   8   8      160.30       95.58     26.16 o
   5   8   8      174.30      231.10     44.69 o
   6   8   8       89.75       96.04     40.90 o
   7   8   8      573.01      568.18     53.62 o
   8   8   8      299.68      333.42     50.13 o
 -12   9   8       99.14       33.64     47.65 o
 -11   9   8      122.76       81.29     33.52 o
 -10   9   8     1028.98      907.57    114.92 o
  -9   9   8     3707.33     3628.92    119.53 o
  -8   9   8     3953.52     3863.43    120.31 o
  -7   9   8     1367.85     1487.62     52.01 o
  -6   9   8     4239.47     4231.91     89.71 o
  -5   9   8      100.32      130.56     12.29 o
  -4   9   8     4900.17     4912.60     85.87 o
  -3   9   8     2434.71     2455.30     81.72 o
  -2   9   8     1801.15     1793.37     47.79 o
  -1   9   8     2363.45     2388.87     49.83 o
   0   9   8     2743.23     2704.48     53.92 o
   1   9   8        3.81       -4.16     13.06 o
   2   9   8     1341.97     1284.38     55.56 o
   3   9   8      443.12      448.64     40.66 o
   4   9   8        9.10       41.41     23.61 o
   5   9   8      201.19      233.66     43.47 o
   6   9   8      570.37      578.27     86.19 o
   7   9   8      428.16      562.48     67.19 o
 -11  10   8       37.11       22.23     31.30 o
 -10  10   8      489.47      508.54     56.82 o
  -9  10   8        2.35      -26.27     26.27 o
  -8  10   8       94.38       75.60     32.66 o
  -7  10   8       42.01       79.97     35.33 o
  -6  10   8       76.48       81.31     21.58 o
  -5  10   8       10.19       20.00     15.04 o
  -4  10   8      547.80      550.68     30.55 o
  -3  10   8      165.15      137.77     18.74 o
  -2  10   8       13.59        1.15     13.49 o
  -1  10   8      731.31      729.74     26.66 o
   0  10   8      175.19      183.21     18.03 o
   1  10   8     2651.48     2589.61     56.71 o
   2  10   8      708.98      683.04     34.22 o
   3  10   8      173.11      112.10     28.58 o
   4  10   8       66.80       63.79     28.02 o
   5  10   8      141.19      126.83     40.63 o
   6  10   8        7.13      -31.67     31.67 o
   7  10   8      120.14      168.52     49.05 o
 -11  11   8     1132.47     1070.97     82.64 o
 -10  11   8     1394.07     1491.69     90.51 o
  -9  11   8      588.93      654.18     64.05 o
  -8  11   8       71.04       98.88     35.02 o
  -7  11   8       16.60       13.85     19.02 o
  -6  11   8      670.67      617.20     41.87 o
  -5  11   8      209.84      261.58     22.75 o
  -4  11   8      353.89      374.79     27.49 o
  -3  11   8      175.64      196.69     22.70 o
  -2  11   8     9757.92     9529.58    225.96 o
  -1  11   8     2175.12     2092.59     56.88 o
   0  11   8     3802.41     3885.88     69.39 o
   1  11   8     1315.66     1327.43     41.81 o
   2  11   8     1249.28     1180.54     47.18 o
   3  11   8     1151.17     1107.79     62.40 o
   4  11   8        1.07       -5.66     24.22 o
   5  11   8      481.78      547.22     50.12 o
   6  11   8      172.73      119.56     45.08 o
   7  11   8      120.75      194.84    100.91 o
 -10  12   8     1043.09     1041.54     82.38 o
  -9  12   8       83.91       75.75     37.50 o
  -8  12   8        8.64       18.49     29.54 o
  -7  12   8      301.72      279.75     32.36 o
  -6  12   8      209.91      229.46     30.10 o
  -5  12   8       14.52       18.43     17.40 o
  -4  12   8      453.01      411.68     30.53 o
  -3  12   8       17.18       25.21     18.00 o
  -2  12   8        4.08       -5.33     15.63 o
  -1  12   8      325.04      309.78     28.70 o
   0  12   8     1020.25      967.74     34.53 o
   1  12   8     1143.99     1087.27     50.54 o
   2  12   8      217.16      247.79     30.10 o
   3  12   8      828.40      780.75     54.34 o
   4  12   8      163.65      143.11     34.07 o
   5  12   8      295.37      215.00     39.93 o
   6  12   8      225.51      225.98     52.41 o
 -10  13   8     2062.55     2073.51    115.62 o
  -9  13   8     2059.92     2249.66    109.67 o
  -8  13   8     2095.91     1984.25    100.15 o
  -7  13   8      101.97       72.47     41.34 o
  -6  13   8      173.06      148.59     24.46 o
  -5  13   8     1819.05     1819.43     62.51 o
  -4  13   8     2444.60     2486.77     67.32 o
  -3  13   8     5524.51     5539.47    118.74 o
  -2  13   8     8076.25     7964.22    187.72 o
  -1  13   8     4460.21     4526.97     94.80 o
   0  13   8     2644.40     2613.70     71.36 o
   1  13   8     4090.63     4248.93     95.36 o
   2  13   8       87.82       98.96     25.46 o
   3  13   8      473.81      398.98     48.00 o
   4  13   8     2085.18     2166.44     87.66 o
   5  13   8     2558.34     2957.84    108.84 o
   6  13   8     2679.26     2807.91    133.84 o
  -9  14   8      204.90      189.34     48.81 o
  -8  14   8      398.75      368.81     95.30 o
  -7  14   8       23.24      -23.51     30.64 o
  -6  14   8      897.66      857.97     89.89 o
  -5  14   8      824.61      744.21     43.68 o
  -4  14   8     3325.23     3346.24     72.69 o
  -3  14   8     2504.80     2415.57     62.02 o
  -2  14   8     3369.84     3393.18     74.72 o
  -1  14   8     1759.43     1895.85     61.35 o
   0  14   8      128.53      159.85     25.81 o
   1  14   8      563.12      613.47     42.23 o
   2  14   8      177.35      126.95     27.35 o
   3  14   8      862.52      968.30     77.00 o
   4  14   8        2.06       42.07     30.61 o
   5  14   8      278.83      257.85     44.37 o
  -9  15   8      899.72      933.15     85.07 o
  -8  15   8      758.07      821.78     78.56 o
  -7  15   8       10.43       16.98     26.32 o
  -6  15   8      132.26      125.77     32.77 o
  -5  15   8     3080.43     3071.35     82.85 o
  -4  15   8     2398.33     2292.07     71.45 o
  -3  15   8     3547.86     3648.49     79.25 o
  -2  15   8     4946.87     4947.07     95.26 o
  -1  15   8     4058.80     4071.73     86.15 o
   0  15   8      618.94      615.15     39.20 o
   1  15   8     1548.30     1504.83     62.43 o
   2  15   8       99.92       91.68     26.67 o
   3  15   8      886.08      905.68     65.90 o
   4  15   8     1904.67     2107.38     81.02 o
   5  15   8     2332.02     2628.04     93.05 o
  -8  16   8      337.27      468.93     64.63 o
  -7  16   8      219.23      220.08     40.51 o
  -6  16   8      345.95      325.85     42.15 o
  -5  16   8       47.84       70.83     24.27 o
  -4  16   8       56.28       46.04     24.06 o
  -3  16   8      290.68      300.47     34.02 o
  -2  16   8      384.26      366.86     40.96 o
  -1  16   8      877.14      871.35     46.99 o
   0  16   8      221.38      202.68     27.12 o
   1  16   8       36.53       51.44     22.99 o
   2  16   8        4.20      -21.58     21.58 o
   3  16   8      196.85      182.48     35.39 o
   4  16   8      168.44      257.88     39.75 o
  -7  17   8       45.17       37.00     32.05 o
  -6  17   8      131.79       99.44     34.46 o
  -5  17   8      277.02      249.09     34.63 o
  -4  17   8      536.51      582.23     44.64 o
  -3  17   8      828.70      870.69     53.15 o
  -2  17   8      927.95      917.43     54.62 o
  -1  17   8     1010.17      917.74     48.18 o
   0  17   8     1787.33     1769.64     62.18 o
   1  17   8      166.35      101.23     26.62 o
   2  17   8       74.52       92.46     31.45 o
   3  17   8      101.43      115.98     34.30 o
  -6  18   8     2439.62     2642.65    103.17 o
  -5  18   8      721.71      753.94    111.06 o
  -4  18   8     1541.02     1788.30     73.00 o
  -3  18   8      481.47      491.73     44.58 o
  -2  18   8       11.98        2.62     24.77 o
  -1  18   8       84.67       35.72     31.35 o
   0  18   8     1034.28     1057.11     53.58 o
   1  18   8      958.21      953.75     53.75 o
   2  18   8     1229.56     1404.23    126.13 o
  -3  19   8      106.21       99.07     30.05 o
  -2  19   8       76.30      136.51     31.59 o
  -1  19   8       72.02       95.37     38.96 o
 -13   1   9       21.02       28.73     28.74 o
 -12   1   9       59.15       79.72     29.22 o
 -11   1   9       22.13       16.12     23.78 o
 -10   1   9     2319.39     2344.63     59.80 o
  -9   1   9      129.42      110.21     16.40 o
  -8   1   9     2110.57     2056.89     46.38 o
  -7   1   9     2257.71     2349.93     44.53 o
  -6   1   9      219.15      211.66     13.45 o
  -5   1   9       37.14       23.69     11.63 o
  -4   1   9      861.29      857.01     37.09 o
  -3   1   9     1594.44     1519.13     34.63 o
  -2   1   9    12617.03    13051.53    130.98 o
  -1   1   9     4357.97     4290.07     54.41 o
   0   1   9     6809.82     7025.10     81.31 o
   1   1   9     3259.48     3332.94     59.47 o
   2   1   9     1483.01     1452.51     42.58 o
   3   1   9      707.73      639.11     48.36 o
   4   1   9      162.10      173.94     25.49 o
   5   1   9       64.31       88.47     22.22 o
   6   1   9      136.97      130.91     39.01 o
   7   1   9      423.37      314.40     36.95 o
   8   1   9      201.09      228.85     36.39 o
 -13   2   9      383.35      410.60     49.05 o
 -12   2   9      741.58      656.27     54.40 o
 -11   2   9      452.02      399.61     45.55 o
 -10   2   9     1330.36     1296.30     46.27 o
  -9   2   9      128.88      140.16     19.11 o
  -8   2   9      994.46     1043.70     26.89 o
  -7   2   9     3397.53     3407.44     50.30 o
  -6   2   9      476.31      494.62     15.26 o
  -5   2   9     1867.50     1868.83     68.17 o
  -4   2   9      273.61      278.19     12.96 o
  -3   2   9     1539.01     1516.71     30.21 o
  -2   2   9     1838.55     1824.40     30.66 o
  -1   2   9      815.01      788.74     24.34 o
   0   2   9      411.02      428.65     18.06 o
   1   2   9      799.37      685.22     31.53 o
   2   2   9     1831.58     1740.90     69.37 o
   3   2   9     1419.27     1525.77     56.80 o
   4   2   9     1490.97     1360.73     54.45 o
   5   2   9      238.75      223.93     30.55 o
   6   2   9     1514.62     1195.15     56.21 o
   7   2   9     1092.94     1098.16     58.90 o
   8   2   9     1640.31     1838.10    103.17 o
 -13   3   9       14.90      -15.49     46.25 o
 -12   3   9      210.95      235.89     42.04 o
 -11   3   9     3589.44     3540.87    107.52 o
 -10   3   9     6455.44     6455.06    121.90 o
  -9   3   9     6587.98     6575.24    145.15 o
  -8   3   9    10107.40    10016.31    122.39 o
  -7   3   9     5895.21     5816.30     76.72 o
  -6   3   9     1485.08     1469.57     50.25 o
  -5   3   9      183.79      191.20     11.02 o
  -4   3   9     1898.61     1804.39     55.85 o
  -3   3   9    25431.89    25740.81    282.57 o
  -2   3   9    19393.66    19134.97    198.44 o
  -1   3   9    30613.07    31039.57    269.12 o
   0   3   9    13021.56    13055.09    125.65 o
   1   3   9     9463.54     9360.45    137.65 o
   2   3   9     2694.69     2635.27    190.60 o
   3   3   9     1779.87     1660.76     71.27 o
   4   3   9      714.02      641.66     93.43 o
   5   3   9     1879.06     1938.24    102.41 o
   6   3   9     2853.33     2817.19     79.12 o
   7   3   9     2277.70     2235.88     75.93 o
   8   3   9     1165.00     1222.03     66.40 o
 -13   4   9      500.49      471.00     64.47 o
 -12   4   9      914.84      930.42     90.40 o
 -11   4   9      611.66      663.72     53.40 o
 -10   4   9     2664.29     2626.72     71.43 o
  -9   4   9     1009.91      903.09     41.09 o
  -8   4   9     1289.71     1228.47     33.92 o
  -7   4   9      204.10      231.61     16.71 o
  -6   4   9      438.69      430.94     20.26 o
  -5   4   9      146.16      126.17     11.50 o
  -4   4   9       25.12       30.13      8.47 o
  -3   4   9       75.50       81.65     11.32 o
  -2   4   9        1.17        9.55      8.43 o
  -1   4   9      293.35      298.98     13.20 o
   0   4   9        2.05       16.23      8.70 o
   1   4   9     4168.49     4103.50     69.93 o
   2   4   9     1215.96     1060.31     55.67 o
   3   4   9     3486.89     3457.49    107.91 o
   4   4   9      466.48      523.88     48.06 o
   5   4   9      375.28      353.49     38.26 o
   6   4   9      447.91      426.07     44.89 o
   7   4   9      194.20      183.85     38.56 o
   8   4   9      918.17      978.15    111.63 o
 -12   5   9      229.92      237.91     40.05 o
 -11   5   9     3070.16     3117.48     83.61 o
 -10   5   9     9358.53     9500.11    168.45 o
  -9   5   9    10668.73    10083.03    269.09 o
  -8   5   9     7112.09     6791.38    187.80 o
  -7   5   9     6858.39     6882.93    103.28 o
  -6   5   9       14.83       74.33     18.02 o
  -5   5   9      188.38      228.47     14.28 o
  -4   5   9     2630.81     2606.88     46.26 o
  -3   5   9     5062.38     5031.23     72.88 o
  -2   5   9    19345.60    19170.79    182.60 o
  -1   5   9    18647.28    18784.29    197.10 o
   0   5   9     8870.07     8804.81    117.52 o
   1   5   9    15631.23    15330.24    188.97 o
   2   5   9     4140.34     4185.54     93.86 o
   3   5   9      595.35      534.91     46.45 o
   4   5   9     1584.81     1562.99     76.68 o
   5   5   9     1625.77     1615.84    112.63 o
   6   5   9     5216.16     5482.14    134.79 o
   7   5   9     2055.25     2128.43     90.02 o
   8   5   9     1314.16     1609.02     87.74 o
 -12   6   9       20.66       12.61     40.64 o
 -11   6   9        1.35       -3.11     22.73 o
 -10   6   9      269.38      336.71     40.49 o
  -9   6   9     1500.83     1394.15     72.18 o
  -8   6   9      446.46      430.57     38.72 o
  -7   6   9     3915.78     3931.49    109.64 o
  -6   6   9     2626.56     2605.60     62.25 o
  -5   6   9     3573.05     3523.33     62.65 o
  -4   6   9        3.20       -1.97      8.71 o
  -3   6   9     6608.49     6513.01     90.18 o
  -2   6   9      355.37      340.42     17.37 o
  -1   6   9       96.76       94.82     12.20 o
   0   6   9        0.20       34.92     18.04 o
   1   6   9        8.11       35.82     14.15 o
   2   6   9      766.96      774.67     39.77 o
   3   6   9      442.58      481.49     93.90 o
   4   6   9     1211.01     1232.83     70.44 o
   5   6   9     5334.48     5224.91    154.98 o
   6   6   9     1152.57     1095.49     82.14 o
   7   6   9      442.50      410.09     49.27 o
   8   6   9      333.40      371.03     51.22 o
 -12   7   9        6.27       28.03     40.64 o
 -11   7   9      758.22      732.28     58.96 o
 -10   7   9     2403.67     2424.20     92.76 o
  -9   7   9     3086.13     3040.56    101.15 o
  -8   7   9     3208.83     3225.46     90.33 o
  -7   7   9      537.09      590.01     33.61 o
  -6   7   9      535.69      547.57     23.91 o
  -5   7   9     1454.23     1483.25     36.07 o
  -4   7   9        1.99        4.73      9.43 o
  -3   7   9     1017.25     1062.15     24.18 o
  -2   7   9     3014.81     3030.98     53.63 o
  -1   7   9     2551.57     2644.44     50.48 o
   0   7   9     7763.54     7669.92    108.13 o
   1   7   9    21320.54    21046.21    250.01 o
   2   7   9     5282.94     5227.30     89.05 o
   3   7   9     1513.14     1581.74     63.70 o
   4   7   9       12.65       25.44     29.12 o
   5   7   9        0.96       10.51     32.70 o
   6   7   9      794.28      755.52     59.38 o
   7   7   9      682.97      591.17     55.60 o
 -12   8   9     1116.42     1128.20    107.91 o
 -11   8   9     1069.46     1164.04    170.98 o
 -10   8   9        0.73      -12.87     24.54 o
  -9   8   9        1.62      -22.89     23.54 o
  -8   8   9     2686.19     2524.51     90.77 o
  -7   8   9     1208.02     1195.13     62.29 o
  -6   8   9    22196.66    22321.71    256.47 o
  -5   8   9    11878.18    11593.22    146.12 o
  -4   8   9     9490.14     9380.64    122.22 o
  -3   8   9     8357.72     8332.07    111.16 o
  -2   8   9     3433.62     3351.38     66.97 o
  -1   8   9        0.64        8.67     11.37 o
   0   8   9      985.33      947.86     33.52 o
   1   8   9     4614.41     4643.11    107.07 o
   2   8   9     4206.42     4065.25    121.32 o
   3   8   9     8275.44     8440.26    166.73 o
   4   8   9     8703.91     8838.52    214.34 o
   5   8   9     5433.31     5497.90    164.28 o
   6   8   9     1557.34     1493.18     92.90 o
   7   8   9      205.42      203.43     41.51 o
 -11   9   9       32.89       75.35     31.11 o
 -10   9   9      815.58      779.03    103.71 o
  -9   9   9      110.91       72.97     30.98 o
  -8   9   9       34.69       37.55     26.63 o
  -7   9   9       67.73       53.25     17.14 o
  -6   9   9       52.51      115.55     32.85 o
  -5   9   9      725.45      675.49     29.22 o
  -4   9   9      653.87      676.15     41.13 o
  -3   9   9      708.41      744.99     31.98 o
  -2   9   9      696.58      756.20     34.45 o
  -1   9   9     2516.39     2516.06     50.90 o
   0   9   9      887.15      902.65     34.13 o
   1   9   9     2689.93     2699.65     59.23 o
   2   9   9     4222.58     4200.84     79.64 o
   3   9   9       76.98       67.19     26.68 o
   4   9   9      497.77      457.08     44.21 o
   5   9   9       58.38       55.84     59.56 o
   6   9   9      164.53      145.25     46.29 o
   7   9   9       27.98       16.35     31.37 o
 -11  10   9     1166.80     1224.65     84.21 o
 -10  10   9       73.31       47.90     33.00 o
  -9  10   9      348.69      323.75     46.07 o
  -8  10   9      717.59      743.81     60.94 o
  -7  10   9     4109.99     4019.02     75.06 o
  -6  10   9    21714.17    21500.88    307.07 o
  -5  10   9    17478.25    17105.44    279.89 o
  -4  10   9    17937.69    17961.49    242.33 o
  -3  10   9    11182.74    11200.23    165.34 o
  -2  10   9     4297.59     4318.14     84.73 o
  -1  10   9      964.00      971.91     48.84 o
   0  10   9     2076.58     1978.46     48.08 o
   1  10   9     9494.27     9446.24    144.19 o
   2  10   9     7313.19     7173.96    113.53 o
   3  10   9     5187.91     5134.41    126.01 o
   4  10   9     6252.13     6607.17    160.01 o
   5  10   9     2130.97     2204.50    120.53 o
   6  10   9      617.12      621.53     69.35 o
   7  10   9       35.66       37.21     81.99 o
 -11  11   9       12.52      -30.29     31.65 o
 -10  11   9       21.10       34.75     33.92 o
  -9  11   9       98.46       71.25     34.96 o
  -8  11   9      171.39      175.66     56.76 o
  -7  11   9      204.77      219.27     33.87 o
  -6  11   9       76.90      103.36     21.65 o
  -5  11   9       90.55      147.52     31.80 o
  -4  11   9      243.31      287.17     25.43 o
  -3  11   9       59.37       95.75     19.29 o
  -2  11   9      256.20      264.71     25.89 o
  -1  11   9      109.43      114.24     18.85 o
   0  11   9        9.58        9.96     17.39 o
   1  11   9      926.61      887.81     38.71 o
   2  11   9       65.89       42.55     21.97 o
   3  11   9      275.48      347.67     40.44 o
   4  11   9      130.96      130.50     55.20 o
   5  11   9      759.27      790.99     74.01 o
   6  11   9      689.25      841.45     80.97 o
 -10  12   9      349.59      431.34     59.22 o
  -9  12   9       50.44       79.98     35.68 o
  -8  12   9       40.66        7.50     35.74 o
  -7  12   9     1408.87     1458.78    115.62 o
  -6  12   9     5428.48     5434.07    107.70 o
  -5  12   9    12506.84    12441.77    223.74 o
  -4  12   9     5408.68     5408.73    114.90 o
  -3  12   9     8357.19     8384.91    259.94 o
  -2  12   9     1496.55     1462.95     89.21 o
  -1  12   9       33.91       13.85     17.91 o
   0  12   9     3919.48     3980.18    129.67 o
   1  12   9     4656.59     4911.96    104.21 o
   2  12   9     3146.68     3102.44     82.80 o
   3  12   9     2086.06     2044.15     81.96 o
   4  12   9     3183.11     3404.39    107.03 o
   5  12   9     1433.17     1494.11     81.77 o
   6  12   9      533.82      564.13     70.85 o
 -10  13   9       14.46        0.60     43.45 o
  -9  13   9      463.41      503.05     61.06 o
  -8  13   9        0.27       -0.39     31.53 o
  -7  13   9        5.40       -4.24     23.92 o
  -6  13   9      120.39       75.56     22.84 o
  -5  13   9        5.03       10.97     18.90 o
  -4  13   9       59.22       60.56     49.29 o
  -3  13   9      730.38      754.68     41.57 o
  -2  13   9      894.87      811.41     42.91 o
  -1  13   9      846.43      791.98     43.62 o
   0  13   9      446.62      441.57     35.65 o
   1  13   9      822.48      889.66     59.59 o
   2  13   9      851.70      711.94     46.56 o
   3  13   9      329.15      415.68     45.44 o
   4  13   9        7.39       -3.04     36.61 o
   5  13   9      829.51      722.65     60.93 o
  -9  14   9       43.43       13.96     37.07 o
  -8  14   9       46.24       65.31     39.05 o
  -7  14   9       92.86       62.74     30.38 o
  -6  14   9       98.49       81.26     23.62 o
  -5  14   9     1002.62     1061.46     52.83 o
  -4  14   9      123.43      149.06     26.71 o
  -3  14   9      248.88      212.93     54.48 o
  -2  14   9      532.71      545.00     37.96 o
  -1  14   9      552.59      473.56     37.78 o
   0  14   9      577.81      531.53     39.64 o
   1  14   9      142.33      151.80     29.15 o
   2  14   9      160.71      159.28     31.48 o
   3  14   9      420.96      472.64     49.84 o
   4  14   9      311.15      387.48     48.28 o
   5  14   9      532.26      539.03     57.15 o
  -8  15   9     1634.48     1630.55     92.35 o
  -7  15   9      183.73      139.86     36.93 o
  -6  15   9       43.11       51.67     24.19 o
  -5  15   9      254.33      275.73     34.59 o
  -4  15   9      620.80      614.11     43.51 o
  -3  15   9     1974.11     2012.59    111.65 o
  -2  15   9     1176.29     1024.00     50.12 o
  -1  15   9     1254.57     1349.80     70.65 o
   0  15   9      943.97      937.04     52.30 o
   1  15   9      593.93      610.64     61.50 o
   2  15   9      523.07      613.88     56.44 o
   3  15   9       59.51       42.49     32.77 o
   4  15   9       40.43      100.65     36.94 o
  -8  16   9        0.42       51.86     56.06 o
  -7  16   9      472.34      381.30     60.80 o
  -6  16   9      141.64      189.90     57.31 o
  -5  16   9     1891.20     1853.58     69.76 o
  -4  16   9      495.28      514.74     42.24 o
  -3  16   9     2548.38     2626.29    154.92 o
  -2  16   9      940.89      966.26     55.67 o
  -1  16   9      126.28      136.20     30.84 o
   0  16   9      332.39      320.76     33.43 o
   1  16   9      989.94      976.37     51.57 o
   2  16   9      742.06      678.79     51.50 o
   3  16   9      424.23      357.74     43.41 o
  -6  17   9      291.69      313.67     62.04 o
  -5  17   9      172.66      182.60     32.71 o
  -4  17   9     1129.17     1122.68     60.39 o
  -3  17   9     1241.32     1227.54     66.20 o
  -2  17   9      795.50      805.57     52.29 o
  -1  17   9     1544.74     1492.90     68.42 o
   0  17   9      979.87     1047.69     60.95 o
   1  17   9      218.04      169.76     34.19 o
   2  17   9      338.62      404.70     44.75 o
  -5  18   9     1225.99     1228.28     65.71 o
  -4  18   9     1564.00     1752.36     86.38 o
  -3  18   9     1272.73     1209.20     74.44 o
  -2  18   9       37.05       21.06     25.93 o
  -1  18   9      668.24      593.33     48.54 o
   0  18   9       92.84       59.65     29.23 o
 -13   0  10     2146.13     2372.72    137.35 o
 -12   0  10     5133.07     5692.85    207.42 o
 -11   0  10     4486.84     4587.07    169.58 o
 -10   0  10     2730.77     2640.41    110.72 o
  -9   0  10      129.42      163.97     30.83 o
  -8   0  10     1698.70     1848.08     46.06 o
  -7   0  10      528.35      521.61     20.20 o
  -6   0  10    13091.80    13143.17    369.99 o
  -5   0  10    26855.12    26274.86    673.42 o
  -4   0  10    31605.29    32493.53    803.05 o
  -3   0  10    33281.82    32972.63    556.18 o
  -2   0  10    22828.92    22968.67    331.81 o
  -1   0  10     2024.68     2077.17     55.48 o
   0   0  10       33.15       25.45     13.55 o
   1   0  10     8960.48     8449.58    256.47 o
   2   0  10    20380.48    20056.28    371.43 o
   3   0  10    11423.94    11496.96    241.12 o
   4   0  10     1873.29     1735.41     79.40 o
   5   0  10    11551.34    11053.41    251.50 o
   6   0  10     1921.43     2006.93     99.96 o
   7   0  10      778.36      884.28     78.78 o
   8   0  10        0.53      -30.95     36.31 o
 -13   1  10       59.29       45.55     31.71 o
 -12   1  10      100.44       28.63     30.83 o
 -11   1  10       93.98       57.36     26.25 o
 -10   1  10      133.67      125.26     19.64 o
  -9   1  10      267.65      250.62     28.14 o
  -8   1  10      395.89      393.74     17.23 o
  -7   1  10       14.55       26.17      6.79 o
  -6   1  10       23.66       13.39     18.22 o
  -5   1  10      511.03      426.22     33.32 o
  -4   1  10     5722.64     5688.07     87.67 o
  -3   1  10    14701.11    14605.46    169.72 o
  -2   1  10     1571.63     1551.90     29.24 o
  -1   1  10       42.08       16.11      8.35 o
   0   1  10       11.52       39.46     10.65 o
   1   1  10     5319.45     5288.86    104.49 o
   2   1  10     8073.86     7461.15    138.69 o
   3   1  10     3983.71     4013.08     82.61 o
   4   1  10     4038.99     3759.80     83.60 o
   5   1  10     1113.56     1039.39     52.12 o
   6   1  10     1452.41     1447.17     62.85 o
   7   1  10      830.53      779.13     52.46 o
   8   1  10      132.00       93.50     31.90 o
 -13   2  10     2058.54     2021.96    189.20 o
 -12   2  10     2721.22     2727.01     95.12 o
 -11   2  10     7275.23     7287.89    225.64 o
 -10   2  10     2548.56     2515.40     63.91 o
  -9   2  10      327.13      303.60     23.16 o
  -8   2  10      914.56      914.41     25.58 o
  -7   2  10       12.75       13.62      7.48 o
  -6   2  10     5171.72     5079.56     64.64 o
  -5   2  10    20261.59    20078.10    305.69 o
  -4   2  10    23050.94    23014.37    268.16 o
  -3   2  10    29320.88    29206.52    319.50 o
  -2   2  10    17349.20    17468.51    160.06 o
  -1   2  10     3362.41     3432.38     49.12 o
   0   2  10     3910.30     4000.98     54.59 o
   1   2  10       11.53       -5.73     15.11 o
   2   2  10     5121.18     4976.40    126.12 o
   3   2  10     1274.72     1166.89     54.05 o
   4   2  10     1238.89     1191.89     60.63 o
   5   2  10     1953.17     1772.95     62.88 o
   6   2  10     4158.54     3929.99     97.25 o
   7   2  10      429.91      454.56     43.24 o
   8   2  10      120.96       71.18     30.92 o
 -13   3  10        3.80        9.04     28.69 o
 -12   3  10      114.38      117.79     31.67 o
 -11   3  10      250.75      250.15     50.45 o
 -10   3  10      556.39      494.66     32.90 o
  -9   3  10     3546.08     3446.73     75.26 o
  -8   3  10     3325.82     3155.00     67.03 o
  -7   3  10    12654.67    12319.14    144.40 o
  -6   3  10     4803.41     4850.94     74.64 o
  -5   3  10     2465.55     2432.21     40.89 o
  -4   3  10     2864.35     2913.31     49.43 o
  -3   3  10     8520.22     8664.31    110.61 o
  -2   3  10       22.53       22.02      9.50 o
  -1   3  10      113.23      144.06     13.03 o
   0   3  10      136.16      144.99     13.63 o
   1   3  10     3500.53     3432.72     84.35 o
   2   3  10     7242.68     7019.78    161.75 o
   3   3  10     6837.81     6926.74    183.60 o
   4   3  10     1446.42     1545.71     71.32 o
   5   3  10     1538.32     1409.11     69.44 o
   6   3  10      225.31      181.70     45.80 o
   7   3  10      225.90      179.10     39.17 o
 -12   4  10       99.29       67.85     28.69 o
 -11   4  10      589.20      597.90     58.86 o
 -10   4  10     1114.38     1124.30     46.97 o
  -9   4  10      477.84      449.57     30.85 o
  -8   4  10     1064.26     1094.91     96.00 o
  -7   4  10      730.36      767.06     28.38 o
  -6   4  10      231.73      243.71     21.64 o
  -5   4  10     3215.11     2992.96     51.92 o
  -4   4  10     5071.09     4900.64     70.65 o
  -3   4  10     5643.08     5592.96     79.80 o
  -2   4  10      532.78      551.84     28.62 o
  -1   4  10     3293.40     3210.92     72.43 o
   0   4  10     1651.38     1657.43     41.60 o
   1   4  10     2154.01     2139.70     62.75 o
   2   4  10      317.82      362.74     39.60 o
   3   4  10     1125.02     1172.19     65.20 o
   4   4  10        0.67       -7.40     20.94 o
   5   4  10      897.21      650.50     49.55 o
   6   4  10     2274.99     2251.96     87.42 o
   7   4  10      723.97      647.47     57.79 o
 -12   5  10       14.26      -25.23     33.64 o
 -11   5  10      364.58      319.40     39.60 o
 -10   5  10      900.80      923.15     56.46 o
  -9   5  10     4277.06     4220.02    114.14 o
  -8   5  10     5860.29     5765.64    142.95 o
  -7   5  10    11399.46    11543.15    159.15 o
  -6   5  10      286.85      278.68     17.69 o
  -5   5  10       28.57       26.82      9.27 o
  -4   5  10      118.22       97.26     11.86 o
  -3   5  10     6701.19     6516.45     90.75 o
  -2   5  10    10598.81    10494.11    121.75 o
  -1   5  10     9237.60     9414.99    103.16 o
   0   5  10     8126.51     8107.73    112.82 o
   1   5  10     1317.13     1337.60     40.70 o
   2   5  10     4185.69     4088.14    115.07 o
   3   5  10     2456.71     2437.53     91.57 o
   4   5  10       84.29      121.30     33.10 o
   5   5  10      457.30      349.02     40.66 o
   6   5  10      833.63      998.79     65.24 o
   7   5  10      558.39      480.68     61.11 o
 -12   6  10     1128.99     1175.85    103.71 o
 -11   6  10      437.33      458.02     46.07 o
 -10   6  10      102.69       96.70     42.04 o
  -9   6  10      208.69      220.33     33.52 o
  -8   6  10       90.41      130.14     29.43 o
  -7   6  10     2488.92     2529.74     55.76 o
  -6   6  10      504.26      506.28     25.40 o
  -5   6  10     2801.55     2679.84     49.56 o
  -4   6  10       26.98       26.91      9.79 o
  -3   6  10     1843.63     1945.04     42.09 o
  -2   6  10      572.66      552.32     17.99 o
  -1   6  10      248.40      243.76     18.79 o
   0   6  10      361.86      362.15     22.68 o
   1   6  10     1318.57     1264.89     40.81 o
   2   6  10     2273.67     2340.04     65.71 o
   3   6  10      675.33      698.38     56.38 o
   4   6  10      667.43      742.02     62.06 o
   5   6  10       55.44       23.41     33.52 o
   6   6  10     1369.21     1425.16     77.91 o
   7   6  10      443.86      495.09     53.68 o
 -12   7  10      347.85      364.39     67.27 o
 -11   7  10       72.60       67.57     28.23 o
 -10   7  10     2541.41     2469.23     92.18 o
  -9   7  10     2531.60     2319.10     86.85 o
  -8   7  10     8181.88     8147.91    185.15 o
  -7   7  10     4235.02     4151.06     89.53 o
  -6   7  10     4740.36     4654.36     77.78 o
  -5   7  10      197.21      206.22     17.03 o
  -4   7  10      131.40      143.40     15.07 o
  -3   7  10     7101.42     6951.65     98.22 o
  -2   7  10     5752.45     5730.02     75.98 o
  -1   7  10    15466.48    15029.36    183.68 o
   0   7  10     7293.38     7218.57    106.12 o
   1   7  10     1897.80     1893.24     49.56 o
   2   7  10     2914.75     3073.38     76.40 o
   3   7  10      260.92      303.34     42.30 o
   4   7  10      877.50      826.89     66.45 o
   5   7  10     1272.27     1255.40     95.30 o
   6   7  10      856.53      911.14     65.92 o
   7   7  10     1192.88     1174.13    106.11 o
 -12   8  10      117.25      121.93     50.45 o
 -11   8  10      565.71      550.56     53.83 o
 -10   8  10       21.55       23.06     25.58 o
  -9   8  10      122.52       76.76     40.64 o
  -8   8  10      279.02      308.88     38.61 o
  -7   8  10      760.61      837.88     42.56 o
  -6   8  10     4418.55     4431.24     83.05 o
  -5   8  10     3442.97     3364.21     63.28 o
  -4   8  10      972.92     1026.06     32.06 o
  -3   8  10     3163.06     3074.14     54.10 o
  -2   8  10      110.48      153.21     25.89 o
  -1   8  10     2218.75     2315.37     49.78 o
   0   8  10     6670.80     6502.83     99.52 o
   1   8  10      489.68      490.47     29.41 o
   2   8  10     4025.50     4137.92     91.36 o
   3   8  10      798.16      770.71     74.30 o
   4   8  10     1638.32     1686.10     88.49 o
   5   8  10       68.20       96.09     37.71 o
   6   8  10       65.37       58.99     33.66 o
   7   8  10      100.43       31.85     34.22 o
 -11   9  10      252.11      227.94     42.11 o
 -10   9  10       72.97       29.95     28.62 o
  -9   9  10      538.59      517.43     53.26 o
  -8   9  10     2216.07     2261.70     66.12 o
  -7   9  10      777.87      839.52     39.73 o
  -6   9  10      875.29      918.02     37.42 o
  -5   9  10     1902.87     1793.86     57.67 o
  -4   9  10      241.14      282.80     31.52 o
  -3   9  10        1.74        2.74     11.89 o
  -2   9  10      109.73       71.46     23.47 o
  -1   9  10      951.65      920.23     33.00 o
   0   9  10     3120.66     3110.37     90.58 o
   1   9  10        5.15        0.48     14.63 o
   2   9  10        3.43       26.28     20.35 o
   3   9  10        0.69       16.21     28.88 o
   4   9  10      686.78      730.03     84.09 o
   5   9  10     1071.94     1041.65     80.81 o
   6   9  10       75.91       46.18     39.91 o
 -11  10  10       10.87       27.23     32.66 o
 -10  10  10       97.65       95.72     35.92 o
  -9  10  10       21.35        2.32     33.64 o
  -8  10  10     1175.62     1165.86     72.54 o
  -7  10  10        9.07       21.54     36.21 o
  -6  10  10      931.24      940.64     45.92 o
  -5  10  10      453.12      470.59     39.83 o
  -4  10  10     1803.62     1678.97     64.79 o
  -3  10  10     1292.54     1203.28     51.96 o
  -2  10  10      560.23      495.25     31.16 o
  -1  10  10     1119.80     1205.68     39.98 o
   0  10  10      363.83      384.17     25.62 o
   1  10  10       13.20      -13.08     15.46 o
   2  10  10      427.97      436.73     56.44 o
   3  10  10       18.93       -2.91     24.75 o
   4  10  10       38.25      -11.29     26.12 o
   5  10  10      318.87      359.11     65.17 o
   6  10  10       23.35      -44.34     81.99 o
 -11  11  10      136.18      131.74     57.46 o
 -10  11  10     1805.75     1830.15     95.77 o
  -9  11  10      754.27      891.56     71.71 o
  -8  11  10     3148.32     3152.46    117.06 o
  -7  11  10     1499.53     1488.50     53.73 o
  -6  11  10     2679.28     2647.10     83.85 o
  -5  11  10        0.15       -8.72     20.81 o
  -4  11  10      658.57      761.99     50.65 o
  -3  11  10      322.67      296.74     26.78 o
  -2  11  10       19.73        9.57     16.72 o
  -1  11  10        4.88       -8.13     16.27 o
   0  11  10      957.63      890.44     67.97 o
   1  11  10      638.52      665.59     42.73 o
   2  11  10     1902.57     1881.27     66.03 o
   3  11  10      329.33      318.72     41.12 o
   4  11  10      343.48      339.27     44.17 o
   5  11  10      119.67       67.70     41.69 o
 -10  12  10        3.67       13.81     34.52 o
  -9  12  10       25.29       15.03     31.99 o
  -8  12  10     1800.30     1858.37     94.89 o
  -7  12  10     2110.28     2221.68     82.05 o
  -6  12  10      242.28      320.18     37.78 o
  -5  12  10     1224.76     1184.90     80.45 o
  -4  12  10       60.95       33.30     25.00 o
  -3  12  10      595.76      655.99     48.42 o
  -2  12  10      904.74      888.96     45.10 o
  -1  12  10      732.13      762.00     50.57 o
   0  12  10     1750.84     1839.37     94.67 o
   1  12  10     2902.29     2866.44     79.85 o
   2  12  10     2726.81     2692.05     80.57 o
   3  12  10      880.10      865.12     61.21 o
   4  12  10      840.23      875.86     63.62 o
   5  12  10       21.71       61.38     43.03 o
  -9  13  10     3278.84     3329.55    131.93 o
  -8  13  10     2686.12     2953.07     99.27 o
  -7  13  10     4722.47     4798.33    125.96 o
  -6  13  10     1002.91     1041.71     54.33 o
  -5  13  10       76.08       97.08     28.75 o
  -4  13  10       19.85       19.65     23.65 o
  -3  13  10      132.05      184.93     66.08 o
  -2  13  10     1731.63     1743.89     75.17 o
  -1  13  10     2498.90     2534.13     72.82 o
   0  13  10     4677.54     4997.87    126.43 o
   1  13  10     4175.31     4360.59    102.37 o
   2  13  10     2418.93     2505.57     79.95 o
   3  13  10      129.45       38.54     30.91 o
   4  13  10        8.14       67.57     33.83 o
  -9  14  10       69.26        3.82     37.68 o
  -8  14  10      163.01      167.68     37.28 o
  -7  14  10      802.34      858.08     59.18 o
  -6  14  10     1146.40     1104.52     54.63 o
  -5  14  10     1102.26     1159.13     55.94 o
  -4  14  10      501.99      564.37     48.76 o
  -3  14  10      169.05      144.03     32.46 o
  -2  14  10       57.31       63.42     28.30 o
  -1  14  10     1725.80     1821.95     80.93 o
   0  14  10      238.54      244.69     31.97 o
   1  14  10     1558.07     1672.59     68.44 o
   2  14  10      555.02      547.63     45.35 o
   3  14  10      451.54      430.72     63.65 o
   4  14  10      127.76      137.63     40.25 o
  -8  15  10     1216.58     1147.91     89.59 o
  -7  15  10     3807.49     4075.11    123.98 o
  -6  15  10      229.87      185.67     30.68 o
  -5  15  10      400.49      385.18     37.45 o
  -4  15  10      115.46      110.17     26.93 o
  -3  15  10      150.24      160.17     29.75 o
  -2  15  10     1480.19     1459.26    100.35 o
  -1  15  10     3189.55     2928.28     98.93 o
   0  15  10     4028.16     4508.77    180.65 o
   1  15  10     3935.41     3977.33    120.98 o
   2  15  10     1906.09     2076.89     92.33 o
   3  15  10      415.10      433.24     53.03 o
  -7  16  10      163.97      188.05     51.47 o
  -6  16  10       17.56       14.98     30.16 o
  -5  16  10        1.62       -2.52     24.27 o
  -4  16  10      202.45      190.15     31.90 o
  -3  16  10      763.89      786.85     71.61 o
  -2  16  10      982.31      887.82     54.92 o
  -1  16  10     1019.45     1043.04     60.22 o
   0  16  10      582.37      558.49     54.07 o
   1  16  10      862.24      749.42     74.24 o
   2  16  10      195.57       98.88     53.96 o
  -6  17  10     2127.74     2203.20    151.28 o
  -5  17  10      535.18      588.65     50.37 o
  -4  17  10      706.98      638.77     48.28 o
  -3  17  10      228.52      248.43     36.44 o
  -2  17  10      135.24      161.79     33.47 o
  -1  17  10      242.82      239.79     43.22 o
   0  17  10      101.11      150.46     34.15 o
   1  17  10      629.45      622.80     52.49 o
  -3  18  10      871.74      970.32     59.95 o
  -2  18  10     1724.65     1819.63    108.43 o
 -13   1  11       68.04       54.19     29.53 o
 -12   1  11      265.55      256.03     35.63 o
 -11   1  11       24.83       12.05     25.23 o
 -10   1  11      512.84      545.94     31.49 o
  -9   1  11      854.22      865.53     37.85 o
  -8   1  11     1181.80     1122.66     32.94 o
  -7   1  11     1937.94     1936.86    103.71 o
  -6   1  11     1793.11     1774.84     57.67 o
  -5   1  11      160.87      163.80     22.65 o
  -4   1  11       50.15       59.92     11.93 o
  -3   1  11       10.30       10.99      9.14 o
  -2   1  11      324.31      339.10     17.32 o
  -1   1  11     1373.95     1375.60     35.13 o
   0   1  11      158.34      132.94     23.40 o
   1   1  11     2647.85     2604.81     74.65 o
   2   1  11      383.03      305.27     33.42 o
   3   1  11     1515.51     1565.20     72.28 o
   4   1  11       45.98       31.36     19.13 o
   5   1  11      215.02      266.81     37.83 o
   6   1  11      130.70      134.61     29.05 o
   7   1  11      110.19      104.17     30.55 o
 -12   2  11      473.48      539.39     47.65 o
 -11   2  11     1069.27     1096.04    111.42 o
 -10   2  11      101.31      107.18     19.88 o
  -9   2  11      162.35      171.60     29.87 o
  -8   2  11     1602.46     1548.16     41.12 o
  -7   2  11     1292.67     1308.73     26.45 o
  -6   2  11     4611.44     4595.95    101.02 o
  -5   2  11     2230.39     2162.81     45.26 o
  -4   2  11     6506.05     6432.42    121.97 o
  -3   2  11      899.76      887.39     31.34 o
  -2   2  11       32.35       45.67     16.90 o
  -1   2  11      120.48      130.27     13.43 o
   0   2  11     6374.45     6133.27    122.60 o
   1   2  11     6294.33     6287.59    122.41 o
   2   2  11    10803.87    10624.32    206.70 o
   3   2  11     3960.64     3924.89    107.86 o
   4   2  11     1553.27     1565.61    101.45 o
   5   2  11      341.06      311.67     38.83 o
   6   2  11        2.18       49.80     29.39 o
   7   2  11      208.74      215.94     42.03 o
 -12   3  11      456.20      373.29     42.11 o
 -11   3  11       25.95       48.19     48.35 o
 -10   3  11     1635.57     1697.34     52.95 o
  -9   3  11     5146.18     5219.95     98.62 o
  -8   3  11     8238.36     8165.18    134.33 o
  -7   3  11    11141.64    10843.57    165.54 o
  -6   3  11     8809.72     8436.84    107.87 o
  -5   3  11      122.87      138.39     11.58 o
  -4   3  11      242.99      255.51     23.68 o
  -3   3  11      545.27      512.17     22.56 o
  -2   3  11      998.43      996.53     26.48 o
  -1   3  11      624.32      607.68     35.02 o
   0   3  11     2906.93     2945.25     69.96 o
   1   3  11     5725.41     5711.97    115.44 o
   2   3  11     2089.88     2061.04     79.61 o
   3   3  11     1634.93     1769.72     65.58 o
   4   3  11      334.05      352.03     56.10 o
   5   3  11      149.70      115.10     43.56 o
   6   3  11      732.23      642.12     72.73 o
   7   3  11      592.77      720.46     61.01 o
 -12   4  11      403.09      361.86     56.76 o
 -11   4  11      137.81       81.75     27.24 o
 -10   4  11       21.60        6.89     18.80 o
  -9   4  11      162.40      189.80     28.23 o
  -8   4  11     2341.58     2266.76    168.18 o
  -7   4  11     9237.27     9049.87    129.25 o
  -6   4  11     1814.14     1760.28     41.90 o
  -5   4  11    12056.00    11633.80    142.94 o
  -4   4  11     6826.83     6776.48     92.86 o
  -3   4  11       93.10       92.74     13.01 o
  -2   4  11        8.77       15.46      9.40 o
  -1   4  11       36.61       31.00     10.81 o
   0   4  11     6124.57     6066.11    103.60 o
   1   4  11     8405.31     8246.70    151.14 o
   2   4  11     3671.69     3549.24    107.35 o
   3   4  11     4110.29     4233.48    135.94 o
   4   4  11     2096.93     2094.62     88.39 o
   5   4  11      458.63      509.46     47.58 o
   6   4  11      168.82      190.43     51.16 o
   7   4  11      263.81      187.11     40.60 o
 -12   5  11      884.65     1013.28     92.50 o
 -11   5  11       70.84       51.00     27.54 o
 -10   5  11      749.21      804.79     54.20 o
  -9   5  11     4317.12     4315.90    115.14 o
  -8   5  11     3322.28     3327.23    182.89 o
  -7   5  11    10724.05    10356.43    172.62 o
  -6   5  11    10631.35    10512.06    133.93 o
  -5   5  11     1880.50     1933.37     40.71 o
  -4   5  11      138.78      148.38     15.82 o
  -3   5  11     2550.66     2555.38     50.09 o
  -2   5  11      938.33      983.43     49.83 o
  -1   5  11       49.73       74.51     12.78 o
   0   5  11     3875.42     3779.48     68.14 o
   1   5  11     1499.74     1427.02     84.64 o
   2   5  11     5103.67     5255.17    177.29 o
   3   5  11      444.71      494.66     49.28 o
   4   5  11      165.68      143.84     36.69 o
   5   5  11       63.53       43.83     28.44 o
   6   5  11      146.51      119.49     59.04 o
   7   5  11      220.82      271.95     46.16 o
 -12   6  11      134.68      134.54     46.25 o
 -11   6  11      495.07      433.02     45.08 o
 -10   6  11       20.71      -30.18     30.83 o
  -9   6  11      562.35      523.38     44.31 o
  -8   6  11      974.47      919.54     43.22 o
  -7   6  11     7503.17     7372.87    120.06 o
  -6   6  11     4080.82     3920.64     85.37 o
  -5   6  11     1398.41     1350.34     35.37 o
  -4   6  11      324.29      323.42     24.07 o
  -3   6  11     5455.78     5512.81     84.02 o
  -2   6  11     4467.33     4494.73     67.63 o
  -1   6  11     2465.95     2389.55     54.94 o
   0   6  11     2169.35     2183.85     50.85 o
   1   6  11     6395.48     6035.80    110.92 o
   2   6  11     2769.92     2837.60    130.34 o
   3   6  11     1191.78     1119.65     69.61 o
   4   6  11     1439.84     1348.01     80.38 o
   5   6  11      621.14      578.18     52.51 o
   6   6  11      179.85      197.22     39.78 o
 -12   7  11     1328.10     1289.37    102.31 o
 -11   7  11     1200.92     1270.85     71.02 o
 -10   7  11        2.14      -11.12     22.15 o
  -9   7  11       28.29       46.68     24.86 o
  -8   7  11        0.69        7.13     21.20 o
  -7   7  11     3140.75     3111.42     68.92 o
  -6   7  11     2560.30     2608.69     76.61 o
  -5   7  11     5134.40     5128.29     91.40 o
  -4   7  11     4742.55     4682.55     76.47 o
  -3   7  11     5525.36     5583.19     86.48 o
  -2   7  11     2868.19     2751.31     50.69 o
  -1   7  11      539.67      516.09     25.96 o
   0   7  11      116.03      111.16     17.14 o
   1   7  11     1533.87     1552.65     54.28 o
   2   7  11      802.21      782.27     44.30 o
   3   7  11     1586.61     1779.95    159.07 o
   4   7  11     2925.16     2972.03    168.88 o
   5   7  11     2237.65     2663.08    114.92 o
   6   7  11     1129.40     1117.25     72.21 o
 -11   8  11      976.34      967.77     68.61 o
 -10   8  11     1597.87     1568.02     78.37 o
  -9   8  11      577.87      593.74     52.18 o
  -8   8  11     2218.08     2138.01     69.86 o
  -7   8  11      503.25      547.99     32.30 o
  -6   8  11      612.93      679.62     34.30 o
  -5   8  11      132.62      126.95     18.73 o
  -4   8  11     3351.08     3405.19     71.12 o
  -3   8  11    10213.19    10366.09    187.36 o
  -2   8  11    11174.38    10925.24    312.35 o
  -1   8  11     3196.51     3220.14     62.07 o
   0   8  11     1118.67     1179.95     40.09 o
   1   8  11     1926.78     2013.47     61.63 o
   2   8  11       81.04       92.14     24.42 o
   3   8  11        5.21       -4.65     25.89 o
   4   8  11      436.28      474.93     56.20 o
   5   8  11        0.51      -13.61     33.64 o
   6   8  11      249.83      165.53     39.32 o
 -11   9  11     1691.73     1729.23     89.19 o
 -10   9  11      801.41      976.84     89.70 o
  -9   9  11     1312.26     1386.06     77.66 o
  -8   9  11      464.02      411.14     45.12 o
  -7   9  11       17.83      -13.27     13.27 o
  -6   9  11     1780.16     1767.99     49.56 o
  -5   9  11      692.54      731.93     33.83 o
  -4   9  11     3823.53     3820.35    145.32 o
  -3   9  11     7627.39     7676.74    153.40 o
  -2   9  11    16620.99    16589.64    230.44 o
  -1   9  11     2089.62     2111.15     52.37 o
   0   9  11     4022.36     4020.97     75.11 o
   1   9  11      109.89      151.96     25.05 o
   2   9  11      360.55      356.89     34.46 o
   3   9  11      642.54      624.08     51.65 o
   4   9  11     2637.50     2977.53    120.31 o
   5   9  11     4096.85     4210.92    245.96 o
   6   9  11     1538.96     1856.97    145.75 o
 -11  10  11     2463.91     2568.23    109.54 o
 -10  10  11     3640.79     3508.02    124.30 o
  -9  10  11     1677.76     1600.63     82.83 o
  -8  10  11     1441.12     1488.83     89.96 o
  -7  10  11        8.13        7.39     20.55 o
  -6  10  11      211.14      191.90     30.28 o
  -5  10  11     1407.61     1328.08     99.89 o
  -4  10  11     5470.49     5445.34    123.91 o
  -3  10  11     5430.83     5394.20    124.84 o
  -2  10  11     7448.55     7339.42    153.77 o
  -1  10  11      961.41     1012.63     45.24 o
   0  10  11      284.81      260.44     28.57 o
   1  10  11       25.24       -1.38     19.38 o
   2  10  11       86.18      116.62     26.97 o
   3  10  11     1448.40     1344.46     71.79 o
   4  10  11      366.39      387.63     55.07 o
   5  10  11      495.68      582.14     69.23 o
 -10  11  11      920.86      816.27     70.61 o
  -9  11  11      768.94      748.88     65.45 o
  -8  11  11      378.16      362.78     40.88 o
  -7  11  11       49.21       21.43     32.61 o
  -6  11  11      172.39      108.87     27.06 o
  -5  11  11      939.43      935.56     63.94 o
  -4  11  11      600.04      538.22     43.59 o
  -3  11  11     5239.95     5184.52    126.09 o
  -2  11  11     9482.03     9859.13    192.18 o
  -1  11  11     6287.95     6235.25    167.81 o
   0  11  11     1629.27     1671.28     71.00 o
   1  11  11      761.37      807.43     71.05 o
   2  11  11      117.53      104.05     27.74 o
   3  11  11     1706.51     1868.76     81.53 o
   4  11  11     2877.08     3160.98    139.45 o
   5  11  11     2009.51     2329.73    129.64 o
 -10  12  11     1453.24     1481.16    110.02 o
  -9  12  11     2415.20     2557.99    113.77 o
  -8  12  11      278.50      226.18     38.61 o
  -7  12  11        7.61       -8.28     23.64 o
  -6  12  11       64.75      110.39     28.81 o
  -5  12  11      674.98      648.08     60.59 o
  -4  12  11     1998.72     2064.69    118.00 o
  -3  12  11     2739.05     2676.52     88.58 o
  -2  12  11     2364.89     2366.93    133.17 o
  -1  12  11     1217.60     1285.55     69.32 o
   0  12  11      386.28      332.95     41.22 o
   1  12  11     1692.21     1750.37     66.81 o
   2  12  11       14.82      -10.18     24.31 o
   3  12  11      180.28      231.17     39.30 o
   4  12  11      403.16      430.47     49.97 o
  -9  13  11       66.47       94.50     42.77 o
  -8  13  11      170.60      179.59     36.22 o
  -7  13  11      187.91      141.38     33.72 o
  -6  13  11       83.08       68.66     24.09 o
  -5  13  11      612.89      689.97     54.10 o
  -4  13  11       17.50       13.77     24.13 o
  -3  13  11     1463.68     1528.71    107.28 o
  -2  13  11     1508.50     1523.57     72.75 o
  -1  13  11     1660.30     1652.19    176.77 o
   0  13  11       15.48       25.85     27.76 o
   1  13  11        0.05        2.16     30.16 o
   2  13  11      383.09      373.77     49.62 o
   3  13  11      857.73      923.69     87.06 o
   4  13  11     1821.44     2058.03    121.32 o
  -8  14  11      152.10      182.84     39.29 o
  -7  14  11      441.21      386.75     63.08 o
  -6  14  11      305.46      306.74     34.36 o
  -5  14  11      464.03      383.22     44.45 o
  -4  14  11        2.49      -23.21     23.21 o
  -3  14  11       40.95       39.61     26.76 o
  -2  14  11      141.98      152.14     32.44 o
  -1  14  11      379.05      330.76     42.03 o
   0  14  11     1012.89     1054.37     69.70 o
   1  14  11     1014.13     1098.98     71.63 o
   2  14  11      446.25      465.21     67.04 o
   3  14  11      168.74      172.78     53.01 o
  -8  15  11      395.67      323.74     77.08 o
  -7  15  11       37.55       82.09     33.72 o
  -6  15  11     1515.27     1397.94     77.74 o
  -5  15  11      148.68      119.18     45.11 o
  -4  15  11       11.06      -11.17     22.02 o
  -3  15  11       73.00       63.40     29.62 o
  -2  15  11       15.60       40.80     28.86 o
  -1  15  11      274.08      259.98     41.17 o
   0  15  11     1263.46     1309.42     78.14 o
   1  15  11      328.90      318.32     46.83 o
   2  15  11        0.39       12.07    104.41 o
  -6  16  11     1977.18     2145.19     94.69 o
  -5  16  11     1679.48     1691.80     71.22 o
  -4  16  11     1409.07     1427.35     69.47 o
  -3  16  11      141.55      131.74     31.35 o
  -2  16  11      359.17      469.18     50.64 o
  -1  16  11        0.05       -7.61     28.66 o
   0  16  11      338.86      346.74     70.83 o
   1  16  11      191.27      186.81     48.66 o
  -5  17  11       94.36      108.57     42.04 o
  -4  17  11       44.65       50.40     28.48 o
  -3  17  11      719.27      625.40     50.28 o
  -2  17  11      693.22      761.97     56.48 o
  -1  17  11     1760.37     1847.13     81.21 o
 -12   0  12      711.64      685.33     70.07 o
 -11   0  12     1490.86     1414.10     85.49 o
 -10   0  12     2112.73     2350.30     96.70 o
  -9   0  12      190.94      225.64     30.83 o
  -8   0  12     2432.00     2423.17     75.68 o
  -7   0  12     1908.38     1723.83    105.11 o
  -6   0  12       10.68       26.63     28.03 o
  -5   0  12     4089.30     4050.30    162.57 o
  -4   0  12     1055.89     1055.98     40.92 o
  -3   0  12    10223.72    10396.77    234.05 o
  -2   0  12     7050.21     7126.43    156.23 o
  -1   0  12     3928.35     3964.28    112.11 o
   0   0  12     1101.72      919.21     59.58 o
   1   0  12        1.33      -26.63     30.83 o
   2   0  12      558.32      560.60     71.48 o
   3   0  12       68.88       51.86     42.04 o
   4   0  12       28.68       41.95     29.53 o
   5   0  12       21.54      -21.07     30.29 o
   6   0  12       49.47        8.39     36.68 o
 -12   1  12      993.40     1018.64     77.78 o
 -11   1  12     4053.76     4296.18    109.50 o
 -10   1  12     5363.01     5399.96    119.41 o
  -9   1  12     4468.15     4216.29     80.01 o
  -8   1  12     7283.06     7139.72    114.48 o
  -7   1  12     1321.94     1168.47     51.23 o
  -6   1  12       58.18       38.82     17.85 o
  -5   1  12       94.43      118.31     37.47 o
  -4   1  12     5690.18     5704.82     75.52 o
  -3   1  12     3316.44     3339.62     53.99 o
  -2   1  12    12028.99    12370.27    152.08 o
  -1   1  12    16114.21    16287.68    220.64 o
   0   1  12    20880.70    20042.81    312.64 o
   1   1  12     5640.46     5716.61    146.17 o
   2   1  12      447.30      406.61     34.18 o
   3   1  12       25.78        7.01     21.24 o
   4   1  12      832.69      721.99     50.94 o
   5   1  12     4893.05     5145.96    131.31 o
   6   1  12     3612.33     3576.45    113.80 o
 -12   2  12      295.53      311.41     48.35 o
 -11   2  12     1481.72     1436.01     93.20 o
 -10   2  12     1746.57     1664.38     53.37 o
  -9   2  12      794.95      801.52     33.29 o
  -8   2  12     4744.95     4567.09     74.59 o
  -7   2  12     5225.11     4981.90    111.24 o
  -6   2  12      885.91      913.79     59.13 o
  -5   2  12     1365.33     1374.71     47.36 o
  -4   2  12     1445.54     1414.47     33.31 o
  -3   2  12      675.05      645.21     29.46 o
  -2   2  12     2901.30     2890.05     52.97 o
  -1   2  12      896.07      938.04     38.81 o
   0   2  12       41.16       54.53     26.60 o
   1   2  12       83.02       98.19     22.84 o
   2   2  12      903.93      801.05     45.59 o
   3   2  12      732.24      668.43     46.22 o
   4   2  12      852.22      866.81     55.45 o
   5   2  12      139.43      110.64     33.85 o
   6   2  12      167.03       80.92     35.58 o
 -12   3  12      577.28      717.14     70.78 o
 -11   3  12     4596.85     4896.97    122.39 o
 -10   3  12     1872.85     1906.49     55.19 o
  -9   3  12     1238.36     1224.92     41.24 o
  -8   3  12     1023.49     1092.51     56.64 o
  -7   3  12      560.59      630.18     28.64 o
  -6   3  12        0.26        3.72      8.36 o
  -5   3  12     1144.84     1103.83     40.34 o
  -4   3  12      566.42      549.45     23.04 o
  -3   3  12     8495.14     8595.29    104.23 o
  -2   3  12     7149.78     7184.10     93.36 o
  -1   3  12    14020.37    13902.74    174.90 o
   0   3  12     7038.00     6698.82    165.77 o
   1   3  12     3573.90     3399.91     85.86 o
   2   3  12        7.66       15.65     23.54 o
   3   3  12      116.83       98.09     26.19 o
   4   3  12       12.58      -12.49     23.08 o
   5   3  12     1295.17     1204.34     69.64 o
   6   3  12     1127.46     1320.01     78.39 o
 -12   4  12       65.80      102.31     40.64 o
 -11   4  12       23.36       42.04     33.64 o
 -10   4  12       41.22       22.33     21.20 o
  -9   4  12      534.65      564.01     40.94 o
  -8   4  12      430.42      367.58     27.41 o
  -7   4  12     6191.34     6104.48    102.49 o
  -6   4  12     2414.74     2469.65     50.62 o
  -5   4  12     9729.27     9700.62    125.32 o
  -4   4  12     3876.21     3908.95     64.83 o
  -3   4  12     7577.58     7592.28    106.67 o
  -2   4  12      485.23      493.45     21.74 o
  -1   4  12      570.88      594.57     39.69 o
   0   4  12     1063.97     1009.12     85.24 o
   1   4  12     2220.19     2302.58     69.52 o
   2   4  12     2119.15     2169.64     83.38 o
   3   4  12     2479.99     2612.22     82.13 o
   4   4  12      590.73      612.89     49.43 o
   5   4  12      985.88      907.37     63.02 o
   6   4  12      416.08      459.14     51.32 o
 -12   5  12      190.56      196.21     49.05 o
 -11   5  12      146.48      180.79     44.85 o
 -10   5  12      121.12      145.93     28.95 o
  -9   5  12      740.34      744.39     81.29 o
  -8   5  12     1103.32     1093.61     44.19 o
  -7   5  12      456.91      437.47     27.82 o
  -6   5  12     1414.00     1321.29     42.14 o
  -5   5  12      215.94      250.85     18.78 o
  -4   5  12        3.44       23.59     12.04 o
  -3   5  12       24.24       34.66     13.73 o
  -2   5  12      119.21       85.98     12.85 o
  -1   5  12       22.38       -1.58      8.68 o
   0   5  12       14.81       16.23     15.06 o
   1   5  12     2752.06     2699.65     76.59 o
   2   5  12     2172.02     2082.05     83.12 o
   3   5  12        0.59        0.13     25.58 o
   4   5  12        1.26      -11.59     24.48 o
   5   5  12       20.56       -1.05     28.00 o
   6   5  12        3.37      -29.08     29.08 o
 -12   6  12      805.83      762.41     81.29 o
 -11   6  12     1497.98     1354.05     99.51 o
 -10   6  12      720.84      848.85     65.87 o
  -9   6  12      768.14      731.96     41.56 o
  -8   6  12       66.13       77.40     17.92 o
  -7   6  12      335.05      321.95     25.65 o
  -6   6  12     4502.93     4320.62     82.70 o
  -5   6  12     1504.50     1491.91     69.59 o
  -4   6  12    11313.95    11027.09    163.50 o
  -3   6  12     3168.81     3206.94     70.92 o
  -2   6  12        5.52       -1.53     13.60 o
  -1   6  12       89.57       70.87     18.72 o
   0   6  12     1684.85     1643.99     51.15 o
   1   6  12     2532.81     2591.05     76.50 o
   2   6  12     3641.66     3662.21    114.33 o
   3   6  12     2312.49     2510.81     99.97 o
   4   6  12     1201.03     1146.14     80.40 o
   5   6  12      306.85      313.97     43.59 o
   6   6  12      342.72      372.80     48.76 o
 -11   7  12      246.35      244.98     39.40 o
 -10   7  12       35.63       58.14     27.93 o
  -9   7  12     1881.65     1990.99     64.32 o
  -8   7  12     4796.36     4666.06    108.83 o
  -7   7  12      770.42      746.62     37.30 o
  -6   7  12     1411.56     1408.04     45.69 o
  -5   7  12     2203.06     2132.95     62.27 o
  -4   7  12        0.14       22.36     22.44 o
  -3   7  12     1065.40     1008.71     41.61 o
  -2   7  12     1468.92     1455.37     49.90 o
  -1   7  12     1882.90     1823.04     56.71 o
   0   7  12     2584.74     2580.37     66.49 o
   1   7  12     2660.71     2908.55     75.66 o
   2   7  12       73.20      104.75     31.29 o
   3   7  12      158.12      193.86     51.86 o
   4   7  12      252.80      227.25     69.37 o
   5   7  12      171.68      204.36     44.99 o
 -11   8  12     1221.20     1380.25     79.46 o
 -10   8  12      648.99      701.53     57.18 o
  -9   8  12       15.44        1.68     23.84 o
  -8   8  12      138.78      128.91     21.43 o
  -7   8  12      479.44      472.20     31.53 o
  -6   8  12     3771.82     3737.66     77.76 o
  -5   8  12     2786.73     2714.37     63.76 o
  -4   8  12     6451.29     6468.46    111.71 o
  -3   8  12     3300.49     3328.89    235.61 o
  -2   8  12     1811.40     1741.97     66.96 o
  -1   8  12        0.19       -6.91     20.63 o
   0   8  12      225.76      199.78     37.63 o
   1   8  12      802.75      939.61     48.59 o
   2   8  12     1723.25     1613.27     96.75 o
   3   8  12     3901.03     3981.41    132.90 o
   4   8  12      824.14      622.51     64.05 o
   5   8  12      330.50      398.02     92.50 o
 -11   9  12        0.90      -27.13     27.13 o
 -10   9  12        0.39        7.08     28.23 o
  -9   9  12      203.60      178.98     36.69 o
  -8   9  12       72.25       87.57     25.64 o
  -7   9  12      265.02      265.11     32.92 o
  -6   9  12      398.84      376.36     27.80 o
  -5   9  12      502.03      535.87     31.57 o
  -4   9  12       93.50       85.24     24.42 o
  -3   9  12      806.38      746.73     49.16 o
  -2   9  12     1206.52     1086.37     79.56 o
  -1   9  12     1674.75     1653.01     70.64 o
   0   9  12       88.08       57.27     47.19 o
   1   9  12      195.42      171.70     55.33 o
   2   9  12       70.62       28.97     26.56 o
   3   9  12      521.98      537.59     59.80 o
   4   9  12       79.26       36.44     56.06 o
   5   9  12      153.55       95.30     68.67 o
 -10  10  12      609.00      752.60     82.69 o
  -9  10  12        9.34      -13.09     23.67 o
  -8  10  12       61.59       46.39     29.37 o
  -7  10  12      236.15      221.77     32.33 o
  -6  10  12      605.90      590.76     44.67 o
  -5  10  12        5.15      -15.61     20.19 o
  -4  10  12      586.51      489.33     41.43 o
  -3  10  12      225.07      256.54     48.57 o
  -2  10  12      463.45      501.39     43.63 o
  -1  10  12      664.01      771.65     55.03 o
   0  10  12      151.98      144.75     41.20 o
   1  10  12      768.66      643.62     54.37 o
   2  10  12       57.06        8.47     35.68 o
   3  10  12       31.84      -19.62     51.86 o
   4  10  12      111.25      107.91     65.87 o
 -10  11  12        7.27       -9.89     31.88 o
  -9  11  12      156.82       93.20     32.91 o
  -8  11  12       52.10       37.37     46.69 o
  -7  11  12      635.10      709.97     53.00 o
  -6  11  12      660.36      590.47     47.35 o
  -5  11  12       55.82       48.69     23.69 o
  -4  11  12      159.81      158.41     30.88 o
  -3  11  12     1256.22     1139.41     61.49 o
  -2  11  12      725.85      630.28     49.33 o
  -1  11  12       11.74        9.97     34.06 o
   0  11  12     1163.72     1130.85     67.29 o
   1  11  12       33.83       66.69     32.99 o
   2  11  12        4.62      -33.92     33.92 o
   3  11  12       13.89       65.17     41.62 o
   4  11  12        0.27      -22.42     58.86 o
  -9  12  12        9.81       17.33     32.91 o
  -8  12  12     1109.33     1085.55     65.80 o
  -7  12  12     2981.55     2935.44    128.34 o
  -6  12  12     5610.56     5788.55    139.90 o
  -5  12  12     4782.71     4897.76    142.81 o
  -4  12  12     4764.28     4885.06    124.48 o
  -3  12  12     1302.09     1363.47     70.65 o
  -2  12  12       90.24       80.66     30.51 o
  -1  12  12        2.78       28.55     27.48 o
   0  12  12      212.64      275.98     41.33 o
   1  12  12     2148.22     2120.98     92.16 o
   2  12  12      719.00      803.49     90.40 o
   3  12  12     2040.50     2371.58    133.84 o
  -9  13  12      323.89      328.60     53.83 o
  -8  13  12      836.90      695.73     58.78 o
  -7  13  12     1362.66     1312.83    107.11 o
  -6  13  12     2305.80     2333.70     88.47 o
  -5  13  12      565.76      543.19     49.56 o
  -4  13  12       12.26       47.81     28.20 o
  -3  13  12      111.76      114.52     32.52 o
  -2  13  12      140.25      111.81     31.82 o
  -1  13  12      478.98      468.73     49.45 o
   0  13  12        1.29       -5.15     28.66 o
   1  13  12       15.08        8.72     49.95 o
   2  13  12      279.77      185.77     52.50 o
   3  13  12        2.92       13.68     44.09 o
  -8  14  12       15.44        2.99     34.96 o
  -7  14  12     2805.20     2902.96    102.66 o
  -6  14  12     3191.54     3377.41     92.76 o
  -5  14  12     2742.66     2873.43    105.80 o
  -4  14  12     2045.64     2057.79    221.23 o
  -3  14  12     1141.21     1094.68     77.33 o
  -2  14  12       33.28       29.37     28.96 o
  -1  14  12       32.41       39.26     38.32 o
   0  14  12      736.34      753.79     61.82 o
   1  14  12      967.72      841.80     65.72 o
   2  14  12     2825.17     2554.54    130.80 o
  -7  15  12     1128.87     1097.77     89.18 o
  -6  15  12     1788.08     1939.18     88.65 o
  -5  15  12      885.43      805.61     53.82 o
  -4  15  12      172.35      179.14     37.88 o
  -3  15  12      148.44       85.66     33.78 o
  -2  15  12      107.36       97.43     34.78 o
  -1  15  12        4.75        7.19     29.50 o
   0  15  12       17.03       48.11     32.78 o
   1  15  12       18.48       17.70     34.21 o
  -5  16  12     1444.41     1589.77     88.60 o
  -4  16  12     1395.51     1408.11     70.64 o
  -3  16  12      334.59      374.47     48.74 o
  -2  16  12        3.67      -23.01     29.89 o
  -1  16  12       47.77        2.73     31.98 o
 -12   1  13      161.67      112.81     28.23 o
 -11   1  13      240.52      231.92     29.22 o
 -10   1  13        9.78        6.31     14.87 o
  -9   1  13      213.48      220.48     18.51 o
  -8   1  13      149.87      159.80     34.18 o
  -7   1  13      522.72      500.65     48.87 o
  -6   1  13       35.08       40.41     23.54 o
  -5   1  13      209.51      219.96     12.34 o
  -4   1  13      126.27      135.53     13.31 o
  -3   1  13       15.33       -3.97      9.96 o
  -2   1  13       24.09       31.80     12.88 o
  -1   1  13       66.09      112.99     23.00 o
   0   1  13      112.32      147.77     22.95 o
   1   1  13        1.76      -17.12     23.12 o
   2   1  13        9.56      -21.55     32.93 o
   3   1  13      135.20      115.41     37.15 o
   4   1  13      470.32      483.91     58.91 o
   5   1  13      138.40      163.27     48.56 o
 -12   2  13     1811.77     1916.17     97.40 o
 -11   2  13      917.15      847.06     47.54 o
 -10   2  13     1588.08     1513.05     54.37 o
  -9   2  13     1860.03     1853.20     48.75 o
  -8   2  13       21.71        9.45     12.12 o
  -7   2  13      734.80      691.62     45.34 o
  -6   2  13     5876.79     5767.18    125.27 o
  -5   2  13     8196.69     8249.13    109.14 o
  -4   2  13    11914.41    11943.91    144.52 o
  -3   2  13     3751.12     3731.41     72.38 o
  -2   2  13     2488.56     2485.36     70.01 o
  -1   2  13       30.99       35.73     20.98 o
   0   2  13       23.18       58.98     52.56 o
   1   2  13     1937.62     1942.43     82.74 o
   2   2  13      322.78      269.00     32.78 o
   3   2  13     1525.80     1586.12    103.71 o
   4   2  13     2774.27     3183.14    125.34 o
   5   2  13     2110.04     2072.52    112.45 o
 -12   3  13      121.80      126.90     30.83 o
 -11   3  13      260.83      221.29     30.67 o
 -10   3  13       34.65       37.84     20.47 o
  -9   3  13      844.08      802.23     38.77 o
  -8   3  13      152.35      142.13     18.12 o
  -7   3  13     1327.75     1239.44     38.25 o
  -6   3  13      265.15      272.20     20.67 o
  -5   3  13     1373.90     1440.95     36.84 o
  -4   3  13      789.60      778.78     26.87 o
  -3   3  13      305.61      304.52     27.05 o
  -2   3  13      677.44      594.06     38.76 o
  -1   3  13     2812.06     2742.17     78.47 o
   0   3  13      455.80      374.73     44.07 o
   1   3  13       21.93       -0.86     28.62 o
   2   3  13      280.32      280.54     42.48 o
   3   3  13       30.64      -12.26     29.68 o
   4   3  13     1196.47     1102.20     98.10 o
   5   3  13      311.19      235.02     85.49 o
 -12   4  13     2053.42     2196.13    114.92 o
 -11   4  13     2142.62     1906.03     99.51 o
 -10   4  13      978.88      995.10     53.92 o
  -9   4  13     2074.12     2085.87     61.34 o
  -8   4  13      155.60      162.32     31.15 o
  -7   4  13     1960.16     1943.19     50.79 o
  -6   4  13     9716.98     9591.17    145.49 o
  -5   4  13    13566.84    13522.06    192.34 o
  -4   4  13    11636.35    11618.90    171.92 o
  -3   4  13    15127.67    14799.19    211.20 o
  -2   4  13     1048.84      996.48     44.36 o
  -1   4  13      622.04      580.46     50.15 o
   0   4  13       97.98       53.54     29.29 o
   1   4  13      732.13      725.64     67.27 o
   2   4  13     1549.18     1491.18    114.92 o
   3   4  13     1226.92     1058.51     76.99 o
   4   4  13     3362.51     3680.33    290.81 o
   5   4  13     1946.75     2038.16    114.43 o
 -12   5  13      453.26      435.86     61.67 o
 -11   5  13     1424.08     1429.52     91.10 o
 -10   5  13       19.81       27.52     20.93 o
  -9   5  13      992.63      974.25     41.24 o
  -8   5  13      318.74      312.31     30.14 o
  -7   5  13      161.17      172.59     29.53 o
  -6   5  13     1032.44     1096.13     48.50 o
  -5   5  13      495.19      470.82     44.50 o
  -4   5  13       27.18       46.05     19.48 o
  -3   5  13      273.00      311.05     27.17 o
  -2   5  13       69.87       37.74     19.22 o
  -1   5  13      512.67      580.11     45.68 o
   0   5  13      576.80      551.83     52.68 o
   1   5  13      254.58      285.75     64.47 o
   2   5  13        9.72      -33.64     33.64 o
   3   5  13      202.19      271.89     68.67 o
   4   5  13       81.89       79.40     80.59 o
   5   5  13      181.08      105.11     46.45 o
 -11   6  13      640.76      667.84     77.08 o
 -10   6  13      705.36      707.80     43.88 o
  -9   6  13      212.02      209.81     31.96 o
  -8   6  13       80.29      105.31     19.03 o
  -7   6  13     2518.23     2409.50     59.66 o
  -6   6  13     2837.37     2818.77     65.23 o
  -5   6  13     5227.27     5181.19    106.61 o
  -4   6  13     6699.92     6414.87    112.35 o
  -3   6  13     8320.35     8310.33    137.07 o
  -2   6  13     2322.54     2262.78    158.08 o
  -1   6  13     1037.66      898.28     53.83 o
   0   6  13        3.62       -8.78     25.35 o
   1   6  13      292.47      293.23     49.45 o
   2   6  13      910.99      993.66    105.11 o
   3   6  13     1560.08     1251.53    124.73 o
   4   6  13     3270.68     3457.83    232.65 o
   5   6  13     1550.28     1730.55    126.83 o
 -11   7  13     1585.04     1625.91    101.61 o
 -10   7  13     3533.84     3534.56    112.46 o
  -9   7  13     1540.09     1444.84     65.95 o
  -8   7  13     2503.76     2325.09     77.27 o
  -7   7  13      464.63      446.66     30.30 o
  -6   7  13       19.45      -14.39     14.39 o
  -5   7  13      577.16      584.31     40.02 o
  -4   7  13      529.05      532.44     32.87 o
  -3   7  13      603.57      596.97     36.46 o
  -2   7  13     1764.84     1671.87     54.90 o
  -1   7  13     3176.39     3310.82     97.10 o
   0   7  13     7111.08     7355.96    161.00 o
   1   7  13     9181.99     9334.86    230.50 o
   2   7  13     1286.81     1212.29    119.13 o
   3   7  13      546.15      574.61     93.90 o
   4   7  13      104.43       64.47     63.07 o
 -11   8  13       24.28       26.28     28.51 o
 -10   8  13      202.40      201.79     38.72 o
  -9   8  13      240.76      247.80     33.34 o
  -8   8  13        0.18       -5.03     19.82 o
  -7   8  13      590.12      577.97     34.37 o
  -6   8  13      814.51      841.30     39.88 o
  -5   8  13       75.72       91.97     22.86 o
  -4   8  13     1880.92     1894.96     55.95 o
  -3   8  13      835.46      897.88     53.94 o
  -2   8  13      831.99      858.28     55.10 o
  -1   8  13      470.58      434.80     42.94 o
   0   8  13      137.48      194.96     40.34 o
   1   8  13        0.02       20.82     28.72 o
   2   8  13       17.25      -33.64     44.85 o
   3   8  13      245.95      210.22     68.67 o
   4   8  13      548.27      602.64    102.31 o
 -10   9  13     4798.55     5235.63    153.10 o
  -9   9  13     4183.12     4079.03    111.33 o
  -8   9  13     7611.16     7555.83    158.97 o
  -7   9  13     3248.06     3364.00    117.37 o
  -6   9  13     3013.46     3257.34     93.06 o
  -5   9  13     1375.65     1449.05     63.05 o
  -4   9  13       24.05       29.95     22.39 o
  -3   9  13     1267.07     1221.98     61.90 o
  -2   9  13     2382.57     2359.48     83.22 o
  -1   9  13     5906.54     6320.62    147.49 o
   0   9  13    10454.35    10865.30    215.00 o
   1   9  13     7019.30     7280.18    168.10 o
   2   9  13     3289.28     3121.12    176.59 o
   3   9  13       47.49       44.85     58.86 o
   4   9  13       23.58      114.92     64.47 o
 -10  10  13      375.57      430.04     54.89 o
  -9  10  13      132.36      116.42     35.65 o
  -8  10  13       57.26      141.45     52.83 o
  -7  10  13       82.68       67.56     27.61 o
  -6  10  13      347.91      306.34     36.27 o
  -5  10  13       35.03       49.04     24.53 o
  -4  10  13       93.98      121.24     28.73 o
  -3  10  13      138.06      149.97     36.68 o
  -2  10  13      114.44      136.60     31.14 o
  -1  10  13        4.39       17.95     26.82 o
   0  10  13       44.47        3.88     28.42 o
   1  10  13      526.25      578.24     55.14 o
   2  10  13      891.49      951.09    152.76 o
   3  10  13      109.25      137.35     68.67 o
  -9  11  13     4027.60     4166.35    269.79 o
  -8  11  13     5016.43     5137.33    172.89 o
  -7  11  13     5363.63     5700.31    138.34 o
  -6  11  13     2545.89     2558.65     88.60 o
  -5  11  13     1361.06     1385.83     68.81 o
  -4  11  13        5.47       14.26     25.56 o
  -3  11  13     2562.01     2458.87     89.03 o
  -2  11  13     1893.30     1856.62    126.60 o
  -1  11  13     4671.09     4994.41    131.84 o
   0  11  13     4677.86     4947.58    134.43 o
   1  11  13     3750.47     3876.98    121.30 o
   2  11  13     1497.47     1623.50    149.96 o
   3  11  13       68.25      -16.82     56.06 o
  -9  12  13       16.78       49.75     35.78 o
  -8  12  13        3.95       38.53     31.88 o
  -7  12  13      116.90      174.05     34.14 o
  -6  12  13      213.71      223.27     37.48 o
  -5  12  13      286.38      220.89     37.74 o
  -4  12  13        7.23        6.11     26.19 o
  -3  12  13      270.56      271.47     38.54 o
  -2  12  13        2.61       15.20     26.27 o
  -1  12  13       16.14       11.28     29.06 o
   0  12  13      113.11      185.71     38.32 o
   1  12  13      505.91      603.84     57.53 o
   2  12  13       77.02       64.91     47.44 o
  -8  13  13      509.68      529.50     63.75 o
  -7  13  13     1579.06     1679.60     98.95 o
  -6  13  13      947.21      890.13     62.53 o
  -5  13  13      601.77      487.84     52.88 o
  -4  13  13      300.03      241.45     39.31 o
  -3  13  13      111.71      122.59     34.75 o
  -2  13  13     1295.76     1383.73     78.71 o
  -1  13  13      773.37      772.96     61.15 o
   0  13  13      985.83     1141.44     75.51 o
   1  13  13     1512.20     1708.40    103.73 o
  -7  14  13      192.33      169.89     47.80 o
  -6  14  13      274.54      327.24     45.71 o
  -5  14  13      973.74      913.19     65.54 o
  -4  14  13      204.98      208.69     41.00 o
  -3  14  13     1003.15      953.48     92.27 o
  -2  14  13      589.56      638.71     71.93 o
  -1  14  13       15.27      -29.11     29.11 o
   0  14  13        7.64      -31.51     31.51 o
  -6  15  13      127.05      110.72     44.75 o
  -5  15  13        7.34      -10.47     36.03 o
  -4  15  13       81.19       81.94     37.17 o
  -3  15  13       77.64       78.16     34.19 o
  -2  15  13      159.31      164.19     40.46 o
  -1  15  13      249.62      142.24     48.44 o
 -10   0  14      261.01      186.40     57.46 o
  -9   0  14        0.06       22.42     37.84 o
  -8   0  14     1951.47     1952.27    124.73 o
  -7   0  14     2657.41     2706.28    142.95 o
  -6   0  14     1957.48     1910.23    117.73 o
  -5   0  14     1417.78     1268.35     98.10 o
  -4   0  14       35.68       71.48     39.24 o
  -3   0  14      282.35      266.46     32.31 o
  -2   0  14        0.84        8.73     21.20 o
  -1   0  14     1038.61      917.44     61.95 o
   0   0  14     1722.88     1868.20    212.33 o
   1   0  14      156.02       84.09     49.05 o
   2   0  14     3128.03     2870.25    156.97 o
   3   0  14     1483.89     1275.36    120.53 o
   4   0  14     2132.53     2283.03    158.37 o
   5   0  14      127.65       54.66     63.07 o
 -10   1  14     1492.44     1532.75     83.63 o
  -9   1  14     2292.93     2410.53    188.50 o
  -8   1  14     9211.81     9094.98    217.00 o
  -7   1  14     8639.19     8761.89    208.10 o
  -6   1  14     5306.61     5410.68    148.56 o
  -5   1  14     5482.05     5389.84    105.87 o
  -4   1  14    10064.16    10102.44    174.32 o
  -3   1  14      207.13      169.72     24.74 o
  -2   1  14     1361.92     1416.65     56.09 o
  -1   1  14     2926.42     2960.49     71.56 o
   0   1  14     7173.85     7083.89    144.93 o
   1   1  14     7679.16     7781.25    191.26 o
   2   1  14     4284.33     4545.39    142.70 o
   3   1  14     2255.07     2405.57    114.22 o
   4   1  14      328.62      289.82     52.41 o
   5   1  14       93.42      135.17     50.04 o
 -10   2  14       85.25       66.95     32.52 o
  -9   2  14      306.30      379.72     54.15 o
  -8   2  14     2463.64     2521.25     81.86 o
  -7   2  14     1320.01     1286.86     59.70 o
  -6   2  14      153.95      152.58     16.62 o
  -5   2  14       24.38       11.98     19.34 o
  -4   2  14      833.68      797.64     41.11 o
  -3   2  14     1068.02     1051.04     49.46 o
  -2   2  14      882.18      927.73    105.69 o
  -1   2  14     4281.53     4236.55    104.53 o
   0   2  14     3324.46     3159.93     89.96 o
   1   2  14     1355.78     1231.32     75.24 o
   2   2  14     1348.08     1386.29     89.70 o
   3   2  14     2990.70     2849.03    118.91 o
   4   2  14       65.93       95.78     43.03 o
   5   2  14       75.71      115.16     47.44 o
 -10   3  14      127.53      162.97     35.58 o
  -9   3  14     2755.55     2712.45     87.19 o
  -8   3  14     4549.49     4467.35     84.05 o
  -7   3  14     6602.00     6554.24    109.51 o
  -6   3  14     1801.66     1698.11     47.01 o
  -5   3  14     5965.25     5950.62    104.42 o
  -4   3  14     4282.55     4482.72     88.90 o
  -3   3  14     1941.95     2014.79     64.65 o
  -2   3  14      323.41      295.27     42.72 o
  -1   3  14       11.37       -4.82     20.94 o
   0   3  14      678.23      737.44     62.59 o
   1   3  14     2852.10     2821.89    106.53 o
   2   3  14     3976.85     4196.65    137.74 o
   3   3  14     2175.38     2192.93    106.53 o
   4   3  14     1139.18     1241.72     91.47 o
 -11   4  14     2262.31     2210.15    140.15 o
 -10   4  14      908.18      890.59     43.90 o
  -9   4  14     2127.25     2026.20     56.06 o
  -8   4  14     1231.32     1266.78     42.85 o
  -7   4  14      343.63      351.66     25.22 o
  -6   4  14      337.10      338.19     24.88 o
  -5   4  14     1797.35     1781.25     51.54 o
  -4   4  14     3358.80     3347.74     75.39 o
  -3   4  14     2002.10     2031.78     59.56 o
  -2   4  14     2197.48     2309.20     72.68 o
  -1   4  14     2645.40     2801.23    109.32 o
   0   4  14     2710.06     2742.54    121.23 o
   1   4  14     1390.39     1450.01     88.87 o
   2   4  14       81.93       60.92     35.09 o
   3   4  14       83.24      100.39     40.05 o
   4   4  14      220.49      175.89     49.55 o
 -11   5  14      176.72      151.36     57.46 o
 -10   5  14      238.70      218.85     25.49 o
  -9   5  14      124.79      126.76     21.17 o
  -8   5  14      131.44       99.86     18.89 o
  -7   5  14        9.59       -9.80     12.87 o
  -6   5  14      262.09      284.64     27.55 o
  -5   5  14        5.25       19.17     15.31 o
  -4   5  14      424.94      401.09     30.28 o
  -3   5  14     1828.39     1868.21    111.27 o
  -2   5  14      250.30      277.81     29.42 o
  -1   5  14     2854.01     2823.07    105.02 o
   0   5  14     1729.90     1770.59     90.58 o
   1   5  14        9.71      -15.70     32.65 o
   2   5  14      863.53      613.85     88.29 o
   3   5  14      330.33      356.52     74.98 o
   4   5  14      457.03      518.48     65.20 o
 -11   6  14     2119.08     2141.48    109.32 o
 -10   6  14     1917.98     1659.29     66.00 o
  -9   6  14     1548.41     1477.83     66.97 o
  -8   6  14      261.47      328.98     28.32 o
  -7   6  14       39.43       24.20     15.71 o
  -6   6  14      476.10      482.45     40.86 o
  -5   6  14     4719.92     4706.34     92.60 o
  -4   6  14     2835.63     2873.67     70.48 o
  -3   6  14     2064.52     2055.15     61.36 o
  -2   6  14     2168.82     2313.11    127.02 o
  -1   6  14     1351.04     1442.09     69.26 o
   0   6  14      235.48      257.50     48.69 o
   1   6  14       11.78       -4.40     33.93 o
   2   6  14      409.55      393.82     78.48 o
   3   6  14      566.33      426.05     81.29 o
   4   6  14     1315.11     1255.10    208.12 o
 -11   7  14      248.03      249.88     47.65 o
 -10   7  14      707.03      628.31     53.40 o
  -9   7  14     1319.24     1256.00     60.50 o
  -8   7  14      240.19      285.61     27.83 o
  -7   7  14     3353.13     3388.83     76.54 o
  -6   7  14      287.71      267.28     25.36 o
  -5   7  14      434.03      393.14     29.64 o
  -4   7  14      124.60      148.66     23.57 o
  -3   7  14      558.57      556.50     43.93 o
  -2   7  14     2652.61     2853.34     91.26 o
  -1   7  14      665.77      657.80     51.81 o
   0   7  14     3044.77     3138.96    103.42 o
   1   7  14      462.66      498.78     62.29 o
   2   7  14       78.06       40.64     56.06 o
   3   7  14       79.41       37.84     60.26 o
   4   7  14       43.69       53.26     42.61 o
 -10   8  14     2160.61     2068.55     90.09 o
  -9   8  14      144.41      148.92     51.29 o
  -8   8  14      911.00      942.63     55.69 o
  -7   8  14        2.34      -13.11     20.28 o
  -6   8  14      124.03      126.54     22.04 o
  -5   8  14     2342.99     2559.87     66.56 o
  -4   8  14     1502.37     1560.77     57.25 o
  -3   8  14     1970.85     2026.94     76.68 o
  -2   8  14     5680.57     6089.29    141.92 o
  -1   8  14      603.69      648.23     52.16 o
   0   8  14      601.25      644.12     54.59 o
   1   8  14      324.57      289.22     53.08 o
   2   8  14      381.43      406.43     82.69 o
   3   8  14      625.69      674.12    106.51 o
 -10   9  14      138.34      193.12     39.63 o
  -9   9  14      296.79      263.27     37.07 o
  -8   9  14      716.74      593.84     47.41 o
  -7   9  14      196.45      218.46     34.97 o
  -6   9  14       26.20       21.77     22.87 o
  -5   9  14       11.72        7.97     22.56 o
  -4   9  14      170.24      124.85     30.19 o
  -3   9  14     1007.29     1034.86     62.89 o
  -2   9  14       82.21       55.33     27.51 o
  -1   9  14      262.19      212.97     37.71 o
   0   9  14      793.85      900.02     63.23 o
   1   9  14      542.23      508.39     53.77 o
   2   9  14       57.72      -46.25     46.25 o
   3   9  14       64.69       25.23     61.67 o
  -9  10  14       16.72       30.85     31.60 o
  -8  10  14      112.98       67.81     31.58 o
  -7  10  14     1006.96      988.25     61.10 o
  -6  10  14      224.75      228.18     35.80 o
  -5  10  14      142.40       88.96     28.22 o
  -4  10  14      134.97       80.63     42.77 o
  -3  10  14       27.36       19.73     30.75 o
  -2  10  14        7.34       42.19     30.36 o
  -1  10  14      316.66      301.78     42.11 o
   0  10  14      567.52      427.56     50.44 o
   1  10  14       23.29       34.63     33.81 o
   2  10  14       87.01       91.10     60.26 o
  -9  11  14        5.62       -1.95     30.55 o
  -8  11  14      513.95      467.16     81.29 o
  -7  11  14       39.93       19.81     26.95 o
  -6  11  14       59.01       20.84     28.12 o
  -5  11  14        3.91      -23.62     23.62 o
  -4  11  14      503.39      468.47     47.61 o
  -3  11  14       83.59       93.91     31.38 o
  -2  11  14      678.11      739.24     57.60 o
  -1  11  14      127.17      109.84     46.45 o
   0  11  14        0.65        0.62     44.41 o
   1  11  14      354.61      413.38     64.05 o
   2  11  14       33.34       58.37     50.45 o
  -8  12  14      438.54      470.97     57.92 o
  -7  12  14      148.62      101.91     41.34 o
  -6  12  14      594.50      520.61     65.89 o
  -5  12  14     2171.86     2198.76     87.90 o
  -4  12  14     3400.56     3238.79    105.85 o
  -3  12  14     3068.80     2996.65    103.27 o
  -2  12  14     2181.32     2310.52     93.82 o
  -1  12  14      527.64      490.97     52.10 o
   0  12  14      394.73      467.50    139.92 o
   1  12  14       41.38       -5.33     40.31 o
  -7  13  14      222.60      268.24     50.56 o
  -6  13  14      152.51      113.47     56.76 o
  -5  13  14       63.65       77.79     32.24 o
  -4  13  14      187.09      232.03     38.74 o
  -3  13  14     1252.02     1303.60     77.55 o
  -2  13  14      524.60      604.79    103.22 o
  -1  13  14      579.01      681.53     63.18 o
   0  13  14      160.86       99.74     46.69 o
  -6  14  14      411.23      329.44     57.02 o
  -5  14  14     1369.63     1265.11     93.57 o
  -4  14  14     3571.24     3638.70    143.06 o
  -3  14  14     3801.24     4061.70    154.89 o
  -2  14  14     1746.81     1960.42    142.25 o
  -1  14  14      568.85      512.81     70.03 o
 -11   1  15        0.08       12.08     40.64 o
 -10   1  15      103.02       49.67     28.92 o
  -9   1  15      112.16      114.05     34.18 o
  -8   1  15      523.10      560.64     56.67 o
  -7   1  15       59.56       21.24     49.05 o
  -6   1  15      714.84      742.06     62.92 o
  -5   1  15       68.75       79.45     19.21 o
  -4   1  15      104.12      116.87     25.56 o
  -3   1  15      250.00      257.86     30.22 o
  -2   1  15     2015.29     1976.85     57.94 o
  -1   1  15      327.05      353.24     31.65 o
   0   1  15     1004.11      992.17     87.89 o
   1   1  15        5.89       25.92     29.22 o
   2   1  15        0.32      -28.03     30.67 o
   3   1  15      192.28      264.26     65.87 o
   4   1  15       14.72       -6.31     36.67 o
 -11   2  15      991.44      915.34     76.80 o
 -10   2  15     1901.27     1862.88     93.01 o
  -9   2  15      779.11      865.85     70.84 o
  -8   2  15     1930.72     1949.16     90.58 o
  -7   2  15      227.39      223.92     39.91 o
  -6   2  15        6.60       16.71     14.23 o
  -5   2  15      508.25      474.15     32.94 o
  -4   2  15     2008.38     1902.17     62.30 o
  -3   2  15     3258.22     3385.72     88.33 o
  -2   2  15     1383.91     1338.41     96.45 o
  -1   2  15     3019.33     3059.66     91.86 o
   0   2  15     1079.03     1022.57     66.61 o
   1   2  15      421.51      544.67     55.39 o
   2   2  15       28.57       -2.67     31.53 o
   3   2  15      148.06      197.87     47.06 o
   4   2  15      286.67      290.40     55.99 o
 -11   3  15       73.39       95.79     39.49 o
 -10   3  15      282.24      312.56     39.02 o
  -9   3  15      894.88      897.37     56.27 o
  -8   3  15      816.30      807.06     53.79 o
  -7   3  15     1221.28     1227.56     50.77 o
  -6   3  15     1860.71     1895.28     59.07 o
  -5   3  15      738.62      736.95     60.84 o
  -4   3  15     1180.31     1209.11     51.62 o
  -3   3  15     1965.45     2011.31     68.12 o
  -2   3  15     6638.96     6660.22    140.63 o
  -1   3  15     4019.61     4238.08    133.84 o
   0   3  15     2705.70     2624.52    108.54 o
   1   3  15      688.45      594.46     58.24 o
   2   3  15       50.69       30.22     32.23 o
   3   3  15        0.82      -31.71     31.71 o
 -11   4  15     3052.04     3123.92    166.78 o
 -10   4  15     2431.74     2387.15    138.97 o
  -9   4  15     3190.38     3129.93     96.76 o
  -8   4  15     2743.66     2641.50    140.32 o
  -7   4  15      794.58      786.46     36.06 o
  -6   4  15       15.61       10.43     16.99 o
  -5   4  15       22.01       22.12     15.85 o
  -4   4  15     3046.92     3138.21    114.49 o
  -3   4  15     3015.01     3110.92    153.37 o
  -2   4  15     3814.17     3730.10    150.13 o
  -1   4  15     1049.93     1006.47     70.99 o
   0   4  15      916.89      956.37     75.08 o
   1   4  15      239.06      232.65     60.26 o
   2   4  15       64.98       82.84     37.62 o
   3   4  15      149.64      136.78     45.02 o
 -10   5  15       92.11       97.45     50.39 o
  -9   5  15     1318.13     1461.53     70.87 o
  -8   5  15       51.48       86.07     18.89 o
  -7   5  15       94.83      111.03     19.99 o
  -6   5  15      445.23      457.62     31.09 o
  -5   5  15      229.26      215.48     24.58 o
  -4   5  15      587.34      671.41     39.12 o
  -3   5  15     3557.88     3455.53     97.91 o
  -2   5  15     3198.32     3166.60    132.44 o
  -1   5  15     5322.86     5112.99    186.40 o
   0   5  15      810.35      775.74     68.61 o
   1   5  15      961.24      874.53     99.51 o
   2   5  15       78.03       13.70     35.51 o
   3   5  15       15.22        8.79     36.63 o
 -10   6  15      403.07      327.95     74.28 o
  -9   6  15     3093.19     3138.91     92.92 o
  -8   6  15     3522.15     3392.11     78.49 o
  -7   6  15     2500.50     2551.75     66.10 o
  -6   6  15      609.17      601.18     35.99 o
  -5   6  15       65.80       52.00     37.22 o
  -4   6  15     1923.57     2072.78     62.29 o
  -3   6  15     2857.68     2941.25    106.06 o
  -2   6  15     1054.01     1005.88     60.01 o
  -1   6  15      649.91      700.48     64.96 o
   0   6  15     2051.14     2130.80    160.47 o
   1   6  15      719.72      608.19     67.34 o
   2   6  15      312.40      361.58     78.48 o
   3   6  15      434.32      376.58     59.90 o
 -10   7  15       30.20      -29.43     44.85 o
  -9   7  15       39.17       49.13     24.55 o
  -8   7  15       32.85       69.89     24.88 o
  -7   7  15     2117.17     2130.27     73.67 o
  -6   7  15     1262.04     1191.81     48.28 o
  -5   7  15     1309.81     1321.46     63.92 o
  -4   7  15     2330.30     2368.75     92.45 o
  -3   7  15     2277.78     2307.42     82.34 o
  -2   7  15      869.43      819.41     56.90 o
  -1   7  15      651.37      706.43     55.80 o
   0   7  15      198.43      203.14     84.09 o
   1   7  15      212.75      207.51     51.18 o
   2   7  15      124.10      135.94     64.47 o
 -10   8  15       95.62      104.06     34.21 o
  -9   8  15      475.64      478.41     48.73 o
  -8   8  15     2151.24     2290.63     79.91 o
  -7   8  15     3179.01     3137.60     93.85 o
  -6   8  15     3069.50     3185.47     94.61 o
  -5   8  15     1005.24      941.58     57.46 o
  -4   8  15      260.42      242.51     33.25 o
  -3   8  15      581.75      523.01     47.15 o
  -2   8  15        0.21      -23.42     23.42 o
  -1   8  15      403.45      470.64     48.22 o
   0   8  15      849.06      950.72     80.59 o
   1   8  15     2427.36     2410.66    121.17 o
   2   8  15     1865.86     1844.36    149.96 o
  -9   9  15      485.39      462.67     50.49 o
  -8   9  15     1457.59     1445.52     69.47 o
  -7   9  15     2891.95     3045.48     95.65 o
  -6   9  15     4198.52     4391.63    116.57 o
  -5   9  15     1593.31     1680.62    111.60 o
  -4   9  15     3113.93     3276.19    101.55 o
  -3   9  15     1386.26     1318.87     82.60 o
  -2   9  15      613.59      698.94     56.25 o
  -1   9  15       38.58       22.96     31.18 o
   0   9  15      154.04      160.31     45.13 o
   1   9  15      561.85      590.03     95.30 o
   2   9  15      320.79      454.08     89.70 o
  -9  10  15        3.21       27.88     31.88 o
  -8  10  15      849.66      846.84     68.59 o
  -7  10  15     1445.63     1514.08     72.90 o
  -6  10  15     3106.03     3370.08    105.49 o
  -5  10  15     3296.42     3363.40    223.35 o
  -4  10  15     2422.97     2713.95    170.94 o
  -3  10  15      285.82      299.38     43.22 o
  -2  10  15      193.62      194.52     37.88 o
  -1  10  15      125.64      124.26     35.78 o
   0  10  15     1588.69     1539.47    111.42 o
   1  10  15     1307.43     1307.59    131.74 o
  -8  11  15     1330.68     1313.39     85.55 o
  -7  11  15     2597.03     2503.03    109.84 o
  -6  11  15     2701.83     2835.36    102.37 o
  -5  11  15     1227.70     1178.93     70.72 o
  -4  11  15     1305.32     1268.49     70.87 o
  -3  11  15     1681.59     1822.26     86.47 o
  -2  11  15      140.07      121.63     37.41 o
  -1  11  15        1.07        1.55     37.04 o
   0  11  15      388.40      398.16     63.64 o
  -7  12  15      801.12      905.60     93.90 o
  -6  12  15      879.80      904.33     76.19 o
  -5  12  15     1331.14     1340.73     92.81 o
  -4  12  15      738.83      819.90     76.46 o
  -3  12  15      336.02      327.62     55.86 o
  -2  12  15        2.19      -42.04     42.04 o
  -1  12  15      158.25      138.86     49.08 o
  -5  13  15      422.57      405.16     58.59 o
  -4  13  15      412.45      367.10     72.88 o
  -3  13  15     1093.87     1228.76    182.19 o
  -2  13  15      517.33      481.53     67.61 o
 -11   0  16     1889.83     1460.35    133.14 o
 -10   0  16     2616.92     2741.31    161.17 o
  -9   0  16      128.55      128.94     51.86 o
  -8   0  16      982.69      931.99    103.71 o
  -7   0  16     1027.31      847.90     92.50 o
  -6   0  16     5907.17     5638.92    130.15 o
  -5   0  16     5254.07     5026.04    126.20 o
  -4   0  16     8539.64     8737.07    195.29 o
  -3   0  16     3000.44     3024.29    101.68 o
  -2   0  16     3418.57     3353.89    135.94 o
  -1   0  16      793.88      803.79     65.97 o
   0   0  16       52.41       63.07     43.45 o
   1   0  16     1645.85     1524.82    120.53 o
   2   0  16     3249.05     3223.43    180.79 o
   3   0  16     4180.42     4351.62    222.84 o
 -11   1  16     1645.10     1765.79    241.06 o
 -10   1  16      882.89      812.32     71.17 o
  -9   1  16       53.73       41.39     29.53 o
  -8   1  16      133.44      171.37     38.31 o
  -7   1  16     1516.30     1486.89     82.64 o
  -6   1  16     1060.98     1041.13     44.42 o
  -5   1  16     1674.18     1757.11     60.65 o
  -4   1  16      783.12      781.91     49.58 o
  -3   1  16      658.91      717.99     52.59 o
  -2   1  16      784.07      858.29     45.02 o
  -1   1  16     1275.63     1200.15     54.03 o
   0   1  16      899.32      897.62     65.90 o
   1   1  16      148.54       66.41     36.08 o
   2   1  16       35.48       18.22     36.67 o
   3   1  16        6.01      101.45     42.90 o
 -11   2  16      442.19      438.67     79.88 o
 -10   2  16      465.01      511.21     59.36 o
  -9   2  16        5.01      -27.27     27.27 o
  -8   2  16     1600.94     1478.23     82.39 o
  -7   2  16     3600.52     3567.65    124.30 o
  -6   2  16     4431.79     4344.24     95.91 o
  -5   2  16     6892.16     7005.38    138.25 o
  -4   2  16     7268.19     7460.58    148.20 o
  -3   2  16     1975.34     1968.22     71.12 o
  -2   2  16      308.40      234.43     34.53 o
  -1   2  16      918.91      825.83     52.87 o
   0   2  16       82.83       50.71     28.89 o
   1   2  16     1759.19     1705.59     91.66 o
   2   2  16     2530.99     2586.53    115.45 o
 -10   3  16      602.36      628.24     93.90 o
  -9   3  16     1085.63     1184.42     82.09 o
  -8   3  16      204.50      244.34     42.77 o
  -7   3  16      163.46      240.69     63.07 o
  -6   3  16      174.34      196.22     24.97 o
  -5   3  16      355.53      342.03     32.27 o
  -4   3  16     1654.44     1618.53     62.00 o
  -3   3  16     2494.90     2473.55     79.15 o
  -2   3  16     2699.36     2881.40     89.58 o
  -1   3  16     4343.53     4373.84    141.70 o
   0   3  16     1234.27     1310.10     68.30 o
   1   3  16      297.80      270.99     60.26 o
   2   3  16       92.64       92.80     41.12 o
 -10   4  16        1.18        0.45     26.61 o
  -9   4  16      451.96      410.51     44.88 o
  -8   4  16      972.81     1017.17     63.73 o
  -7   4  16     2206.25     2255.84    110.86 o
  -6   4  16      732.30      798.62     41.27 o
  -5   4  16     4697.60     4715.67    279.71 o
  -4   4  16      552.67      549.51     40.89 o
  -3   4  16       80.54       79.83     24.93 o
  -2   4  16      183.44      164.85     40.76 o
  -1   4  16      217.88      231.77     44.31 o
   0   4  16      325.31      352.03     54.89 o
   1   4  16      116.63       99.54     38.14 o
   2   4  16      416.49      347.38     54.99 o
 -10   5  16      742.71      540.97     86.89 o
  -9   5  16     1348.21     1346.85     70.10 o
  -8   5  16     2593.80     2779.00     93.48 o
  -7   5  16     2579.64     2486.12     65.73 o
  -6   5  16      890.74      799.21     41.87 o
  -5   5  16      449.64      401.95     32.43 o
  -4   5  16      131.51      138.16     24.21 o
  -3   5  16      682.10      694.75     47.88 o
  -2   5  16     3377.52     3585.18    124.18 o
  -1   5  16     2644.78     2923.59    149.96 o
   0   5  16     1281.23     1404.53    121.93 o
   1   5  16      642.43      587.22     88.29 o
   2   5  16      408.02      455.41     69.37 o
 -10   6  16      937.00      971.23    112.12 o
  -9   6  16      119.90      119.02     44.02 o
  -8   6  16      612.92      552.69     66.20 o
  -7   6  16      122.99      110.73     22.67 o
  -6   6  16        3.82      -17.05     17.05 o
  -5   6  16      138.85      120.60     24.00 o
  -4   6  16       50.06       55.93     20.98 o
  -3   6  16     1051.45     1093.47     62.58 o
  -2   6  16     1895.17     1902.80     93.94 o
  -1   6  16      661.88      774.48     71.65 o
   0   6  16       53.81       50.80     40.74 o
   1   6  16        2.45      -26.63     47.65 o
   2   6  16        6.14       -1.78     47.65 o
  -9   7  16      902.23      895.55    113.52 o
  -8   7  16     3211.15     3500.53     99.80 o
  -7   7  16     1474.71     1357.53     83.12 o
  -6   7  16     2230.12     2094.76     89.08 o
  -5   7  16      234.16      233.89     36.57 o
  -4   7  16        5.75      -22.66     22.66 o
  -3   7  16      203.07      197.50     35.01 o
  -2   7  16      690.98      704.61     55.77 o
  -1   7  16     2874.46     3033.14    123.23 o
   0   7  16     1599.28     1730.75    255.77 o
   1   7  16      945.52      926.38    112.12 o
  -9   8  16     1095.18      993.66    120.53 o
  -8   8  16      439.39      566.89    112.12 o
  -7   8  16       62.80       79.37     30.85 o
  -6   8  16        2.60       30.74     25.95 o
  -5   8  16      309.04      288.34     38.67 o
  -4   8  16      237.35      238.14     37.87 o
  -3   8  16     1155.23     1220.53     68.24 o
  -2   8  16      171.04      184.04     37.08 o
  -1   8  16      672.21      722.33    107.21 o
   0   8  16       20.50       -5.61     44.85 o
   1   8  16       65.68      148.56     65.87 o
  -8   9  16      523.02      631.34    116.32 o
  -7   9  16     1002.14     1029.60    227.74 o
  -6   9  16       11.24       -0.42     26.28 o
  -5   9  16       48.10       44.18     29.54 o
  -4   9  16      137.06       57.31     60.16 o
  -3   9  16       27.69       15.80     30.39 o
  -2   9  16      376.36      395.31     48.96 o
  -1   9  16      291.01      362.47     58.26 o
   0   9  16      504.90      479.31     85.49 o
  -8  10  16        6.75       12.70     29.27 o
  -7  10  16        2.80       23.12     32.45 o
  -6  10  16      252.09      310.15     49.87 o
  -5  10  16       55.79       17.07     34.07 o
  -4  10  16       48.36       80.45     37.58 o
  -3  10  16       77.59       63.72     98.10 o
  -2  10  16        0.58        1.67     37.58 o
  -1  10  16       55.44       20.38     40.05 o
  -6  11  16      112.69       76.68     37.50 o
  -5  11  16       30.09       66.16     37.55 o
  -4  11  16      293.84      233.02     49.73 o
  -3  11  16      572.50      615.62     69.91 o
  -2  11  16      371.93      374.05    124.73 o
  -4  12  16       35.63       32.99     38.83 o
 -10   1  17       91.83       57.96     37.62 o
  -9   1  17      290.73      256.99     88.99 o
  -8   1  17      617.34      855.11    168.18 o
  -7   1  17      572.59      518.93     56.84 o
  -6   1  17      378.04      376.26     50.68 o
  -5   1  17      196.35      192.01     21.72 o
  -4   1  17       18.43       17.82     22.14 o
  -3   1  17      270.92      267.38     28.56 o
  -2   1  17       13.26      -13.19     28.72 o
  -1   1  17      669.72      631.80     49.69 o
   0   1  17      332.97      304.80     76.38 o
   1   1  17      680.48      604.34     63.33 o
 -10   2  17       65.44       79.46     41.05 o
  -9   2  17      184.28      197.62     44.11 o
  -8   2  17      134.58      118.52     36.51 o
  -7   2  17      714.40      644.82     61.44 o
  -6   2  17       71.17      151.03     54.66 o
  -5   2  17       53.78       51.55     25.36 o
  -4   2  17        5.82       10.50     21.08 o
  -3   2  17     1262.72     1247.93     61.96 o
  -2   2  17      557.10      615.13     43.29 o
  -1   2  17       63.56       97.03     30.23 o
   0   2  17        0.00      -27.35     30.83 o
   1   2  17       39.59       65.76     65.17 o
 -10   3  17      902.30     1067.93    112.12 o
  -9   3  17     1383.43     1404.77     87.60 o
  -8   3  17     3805.34     4019.13    139.78 o
  -7   3  17     2508.03     2679.79    116.32 o
  -6   3  17     3917.08     3864.98    241.22 o
  -5   3  17     1053.50      981.35     80.20 o
  -4   3  17      487.26      462.99     47.12 o
  -3   3  17       68.77       80.06     26.95 o
  -2   3  17       82.57      102.24     30.00 o
  -1   3  17     1934.64     1973.27     77.70 o
   0   3  17     2644.93     2550.94    110.02 o
   1   3  17     1719.83     1738.30     95.14 o
  -9   4  17       50.54       82.03     38.61 o
  -8   4  17      472.39      450.25     54.53 o
  -7   4  17      612.97      588.28     98.10 o
  -6   4  17      104.74       58.62     22.62 o
  -5   4  17      166.30       86.26     26.40 o
  -4   4  17      200.57      139.79     33.78 o
  -3   4  17      262.12      246.67     34.17 o
  -2   4  17      153.32      178.47     41.34 o
  -1   4  17        2.64      -12.67     42.75 o
   0   4  17        6.16       17.84     30.92 o
   1   4  17      344.64      400.10     55.99 o
  -9   5  17     2338.52     2257.80    162.57 o
  -8   5  17     1897.03     1997.88    110.00 o
  -7   5  17     2940.63     3028.18    142.93 o
  -6   5  17     1471.97     1511.55     56.48 o
  -5   5  17     5281.30     5358.26    121.56 o
  -4   5  17      154.44      152.47     30.71 o
  -3   5  17        3.21       -8.61     32.42 o
  -2   5  17      264.01      305.67     93.20 o
  -1   5  17     1403.87     1419.26     90.88 o
   0   5  17     3945.07     3876.52    190.60 o
   1   5  17     1805.45     1691.89    130.34 o
  -9   6  17       44.78       81.29     57.46 o
  -8   6  17      109.98      180.79     68.67 o
  -7   6  17      347.97      429.55    105.81 o
  -6   6  17      467.18      464.48     42.80 o
  -5   6  17      440.23      473.79     37.25 o
  -4   6  17     1624.75     1554.21     61.76 o
  -3   6  17      366.93      286.18     96.00 o
  -2   6  17      220.10      193.87     44.75 o
  -1   6  17      202.28      236.85     63.07 o
   0   6  17       30.68      113.52     58.86 o
  -8   7  17      207.06      229.84     78.48 o
  -7   7  17      170.88      193.41     42.75 o
  -6   7  17     1083.53     1029.92     58.95 o
  -5   7  17      760.96      832.26     56.89 o
  -4   7  17      169.19      166.58     34.83 o
  -3   7  17       16.03       25.38     29.00 o
  -2   7  17      394.73      445.67     72.88 o
  -1   7  17     1564.83     1828.94    131.74 o
   0   7  17     1751.17     1807.92    141.55 o
  -8   8  17       22.33        2.80     57.46 o
  -7   8  17      255.85      327.13     44.77 o
  -6   8  17      788.10      841.19    137.35 o
  -5   8  17     2613.43     2733.09    111.21 o
  -4   8  17     3552.61     3898.21    137.48 o
  -3   8  17     3466.46     3732.69    243.16 o
  -2   8  17     2308.69     2180.72    140.15 o
  -1   8  17     1034.69      958.62    107.91 o
  -7   9  17      165.38      179.12     38.39 o
  -6   9  17       46.33        6.77     31.72 o
  -5   9  17       18.66        3.73     31.60 o
  -4   9  17       18.57       22.06     33.90 o
  -3   9  17        0.03       21.50     37.38 o
  -2   9  17        2.12       12.72     37.84 o
  -5  10  17     2418.62     2512.86    113.01 o
  -4  10  17     3371.68     3598.59    139.23 o
  -3  10  17     4051.91     4373.47    157.59 o
  -9   0  18     5157.25     5045.36    234.05 o
  -8   0  18     4279.29     4249.31    211.62 o
  -7   0  18      606.16      250.87     68.67 o
  -6   0  18       74.60       72.88     49.05 o
  -5   0  18     2177.24     2081.07    154.16 o
  -4   0  18     4381.20     4200.28    127.51 o
  -3   0  18     2793.91     2930.84    109.43 o
  -2   0  18     4098.25     4044.38    135.84 o
  -1   0  18     2623.50     2315.26    141.55 o
   0   0  18      936.64     1152.02    117.73 o
  -9   1  18        1.96      -18.38     30.21 o
  -8   1  18       24.26       46.71     34.52 o
  -7   1  18      193.60      169.74     44.85 o
  -6   1  18        0.17       14.93     31.20 o
  -5   1  18      763.92      748.58     39.03 o
  -4   1  18      458.88      450.19     34.32 o
  -3   1  18      364.57      342.06     33.31 o
  -2   1  18      354.32      382.77     41.67 o
  -1   1  18      216.07      193.19     37.94 o
   0   1  18      226.44      158.70     41.48 o
  -9   2  18     2805.04     3063.18    133.08 o
  -8   2  18     2008.99     2132.37    106.25 o
  -7   2  18      499.24      481.64     60.45 o
  -6   2  18       22.22        7.35     31.99 o
  -5   2  18     1336.25     1334.35    119.94 o
  -4   2  18     2132.88     2188.99     64.56 o
  -3   2  18     2909.90     2908.09     77.94 o
  -2   2  18     2849.99     3047.15     83.38 o
  -1   2  18     2678.39     2795.16    140.15 o
   0   2  18      901.35      931.14     76.29 o
  -8   3  18      708.43      769.61     72.16 o
  -7   3  18      366.20      424.03     55.67 o
  -6   3  18      348.44      369.05     53.19 o
  -5   3  18     1291.99     1264.86     77.47 o
  -4   3  18     1564.86     1608.12     69.21 o
  -3   3  18      336.27      336.48     40.41 o
  -2   3  18      278.85      389.26     46.82 o
  -1   3  18       52.66       82.65     34.64 o
  -8   4  18      132.94      145.75     60.26 o
  -7   4  18      263.84      317.72     70.07 o
  -6   4  18       31.32      -13.23     32.52 o
  -5   4  18        2.76        2.64     22.31 o
  -4   4  18      150.08      168.78     33.12 o
  -3   4  18        2.17      -13.86     41.99 o
  -2   4  18      408.92      416.24     71.48 o
  -1   4  18      950.21      891.05     72.18 o
  -6   5  18     1186.19     1075.49     91.80 o
  -5   5  18     1369.62     1392.53     65.15 o
  -4   5  18      753.92      898.60     57.52 o
  -3   5  18      617.40      633.47     78.48 o
  -2   5  18        8.83      -32.23     40.64 o
  -1   5  18        4.21       16.82     46.25 o
  -7   6  18        0.21      -46.25     46.25 o
  -6   6  18       90.64       86.89     64.47 o
  -5   6  18      277.96      281.70     51.86 o
  -4   6  18     1114.08     1070.74     93.90 o
  -3   6  18      359.96      344.77     65.87 o
  -2   6  18      440.36      413.44     71.48 o
  -6   7  18     1146.12     1181.81     75.00 o
  -5   7  18      822.14      652.52     62.38 o
  -4   7  18     1391.26     1365.05    106.51 o
  -3   7  18        8.17        2.80     40.64 o
  -5   8  18      104.60      147.34     56.06 o
  -4   8  18      367.29      398.94     57.89 o
  -7   1  19      226.17      261.90     50.97 o
  -6   1  19      160.93      137.76     43.89 o
  -5   1  19      417.59      463.18     62.92 o
  -4   1  19      208.62      223.38     29.13 o
  -3   1  19      268.74      262.02     33.01 o
  -7   2  19        0.18       21.02     46.25 o
  -6   2  19      578.19      540.03     65.20 o
  -5   2  19      262.64      260.91     87.59 o
  -4   2  19      883.42      839.94     70.19 o
  -3   2  19       75.91       70.38     27.27 o
  -6   3  19     1315.67     1257.14    123.33 o
  -5   3  19     1439.20     1743.45    135.94 o
  -4   3  19     2200.53     2252.40     75.72 o
  -3   3  19      994.81     1008.20     58.64 o
  -6   4  19      904.81      901.16    106.51 o
  -5   4  19     1135.14     1177.25    120.53 o
  -4   4  19      488.71      517.10     56.91 o
 
